# Supplementary material for: Mitigating Water Stress in Plants with Beneficial Bacteria: Effects on Growth and Rhizosphere Bacterial Communities
Source: Int J Mol Sci. 2025 Feb 10;26(4):1467. doi: 10.3390/ijms26041467 (PMC11855071; doi:10.3390/ijms26041467)
Supplement: Supplementary file 1 [file ijms-26-01467-s001.zip]

Archive with 2 entries (2 files):
- Supplementary figures_Nicotra et al.pdf
- Supplementary Tables_Nicotra et al..xlsx
