# Supplementary material for: Mitigating Water Stress in Plants with Beneficial Bacteria: Effects on Growth and Rhizosphere Bacterial Communities
Source: Int J Mol Sci. 2025 Feb 10;26(4):1467. doi: 10.3390/ijms26041467 (PMC11855071; doi:10.3390/ijms26041467)
Supplement: Supplementary file 1 [file ijms-26-01467-s001.zip › Supplementary Tables_Nicotra et al..xlsx]

## Sheet: Tab. S1
Table S1. ASV table of the bacterial and archaeal communities from kingdom to genus taxonomic levels
ASVID	CONTROL_1	CONTROL_2	CONTROL_3	WS_1	WS_2	WS_3	WS_MIX2_1	WS_MIX2_2	WS_MIX2_3	WS_POE54_1	WS_POE54_2	WS_POE54_3	WS_PSE31B_1	WS_PSE31B_2	WS_PSE31B_3	Kingdom	Phylum	Class	Order	Family	Genus
ASV1	3544	2025	873	1989	4584	3196	2687	1268	4991	1068	1596	1331	2463	946	85	Bacteria	Proteobacteria	Gammaproteobacteria	Cellvibrionales	Cellvibrionaceae	Cellvibrio
ASV2	4381	481	185	3710	995	2906	1151	327	1814	2488	1001	1515	8901	1051	540	Bacteria	Bacteroidota	Bacteroidia	Chitinophagales	Chitinophagaceae	Arachidicoccus
ASV7	2089	1679	393	2219	1275	1907	1580	495	4600	2638	1325	1362	4101	1614	919	Bacteria	Proteobacteria	Alphaproteobacteria	Rhizobiales	Rhizobiaceae	Allorhizobium-Neorhizobium-Pararhizobium-Rhizobium
ASV12	0	35	36	27	2994	46	2703	684	8604	0	1666	2525	5199	2602	0	Bacteria	Planctomycetota	Planctomycetes	Planctomycetales	Rubinisphaeraceae	Planctomicrobium
ASV9	1155	952	495	2024	2174	197	4338	1619	3332	541	1800	555	4364	1100	1556	Bacteria	Proteobacteria	Alphaproteobacteria	Tistrellales	Tistrellaceae	Tistrella
ASV8	1429	507	167	1991	1239	1657	1254	479	3649	3603	1615	1476	3665	1374	1093	Bacteria	Proteobacteria	Alphaproteobacteria	Rhizobiales	Rhizobiaceae	Allorhizobium-Neorhizobium-Pararhizobium-Rhizobium
ASV3	1299	2483	544	2027	2237	3547	2576	719	2184	1396	537	857	2345	913	1238	Bacteria	Verrucomicrobiota	Verrucomicrobiae	Verrucomicrobiales	Rubritaleaceae	Luteolibacter
ASV10	356	1907	491	1002	297	1113	2664	789	9228	920	279	481	2537	619	250	Bacteria	Bacteroidota	Bacteroidia	Flavobacteriales	Flavobacteriaceae	Flavobacterium
ASV14	1119	340	64	920	1487	372	356	204	4430	1444	331	1778	3537	1517	1251	Bacteria	Verrucomicrobiota	Verrucomicrobiae	Pedosphaerales	Pedosphaeraceae	uncultured
ASV4	1919	1072	500	1169	2614	1841	1657	747	3053	603	864	703	1557	514	52	Bacteria	Proteobacteria	Gammaproteobacteria	Cellvibrionales	Cellvibrionaceae	Cellvibrio
ASV5	2134	1167	577	1069	2599	1824	1433	663	2699	585	797	745	1230	521	20	Bacteria	Proteobacteria	Gammaproteobacteria	Cellvibrionales	Cellvibrionaceae	Cellvibrio
ASV6	1906	1173	520	1008	2436	1707	1341	692	2584	579	773	653	1268	494	35	Bacteria	Proteobacteria	Gammaproteobacteria	Cellvibrionales	Cellvibrionaceae	Cellvibrio
ASV19	0	0	0	0	1812	0	1659	437	5432	0	1144	1488	3532	1574	0	Bacteria	Planctomycetota	Planctomycetes	Planctomycetales	Rubinisphaeraceae	Planctomicrobium
ASV16	653	314	115	1404	431	812	477	190	1862	1505	1032	1355	2468	1089	419	Bacteria	Proteobacteria	Alphaproteobacteria	Caulobacterales	Caulobacteraceae	Asticcacaulis
ASV13	1184	799	647	813	134	1279	317	138	239	2395	1185	1112	842	1406	307	Bacteria	Bacteroidota	Bacteroidia	Chitinophagales	Chitinophagaceae	Arachidicoccus
ASV20	1395	2451	1086	648	152	220	216	215	656	1302	191	158	2261	866	567	Bacteria	Actinobacteriota	Actinobacteria	Streptomycetales	Streptomycetaceae	Streptomyces
ASV15	313	268	71	473	412	436	278	117	276	3680	1312	1465	1640	913	295	Bacteria	Proteobacteria	Alphaproteobacteria	Rhizobiales	Rhizobiaceae	Allorhizobium-Neorhizobium-Pararhizobium-Rhizobium
ASV18	1036	797	194	211	1068	231	2078	729	3794	174	233	94	122	59	54	Bacteria	Bacteroidota	Bacteroidia	Sphingobacteriales	env.OPS_17	env.OPS_17
ASV11	1215	635	276	565	1504	1144	916	429	1778	295	482	420	832	333	26	Bacteria	Proteobacteria	Gammaproteobacteria	Cellvibrionales	Cellvibrionaceae	Cellvibrio
ASV32	0	0	0	0	1083	0	934	226	2988	0	642	940	1824	951	0	Bacteria	Planctomycetota	Planctomycetes	Planctomycetales	Rubinisphaeraceae	Planctomicrobium
ASV26	1398	31	0	78	703	143	2053	728	705	0	347	77	940	72	1933	Bacteria	Verrucomicrobiota	Verrucomicrobiae	Pedosphaerales	Pedosphaeraceae	uncultured
ASV41	0	6	0	0	6673	0	0	7	717	14	185	796	13	269	63	Bacteria	Bacteroidota	Bacteroidia	Chitinophagales	Chitinophagaceae	Parafilimonas
ASV24	682	778	149	359	760	948	606	236	837	277	388	599	1023	384	345	Bacteria	Proteobacteria	Gammaproteobacteria	Burkholderiales	Methylophilaceae	Methylotenera
ASV36	346	41	40	418	411	587	662	180	650	880	256	406	2652	345	207	Bacteria	Verrucomicrobiota	Verrucomicrobiae	Verrucomicrobiales	Verrucomicrobiaceae	Verrucomicrobium
ASV54	66	47	51	221	121	101	96	75	464	309	548	232	3732	524	546	Bacteria	Bacteroidota	Bacteroidia	Chitinophagales	Chitinophagaceae	Edaphobaculum
ASV17	859	531	211	394	950	694	528	269	1074	250	296	272	522	199	0	Bacteria	Proteobacteria	Gammaproteobacteria	Cellvibrionales	Cellvibrionaceae	Cellvibrio
ASV23	77	2947	959	91	38	539	272	121	139	84	62	377	361	77	801	Bacteria	Bacteroidota	Bacteroidia	Flavobacteriales	Flavobacteriaceae	Flavobacterium
ASV30	502	207	63	388	308	668	847	183	1049	544	290	491	533	179	445	Bacteria	Actinobacteriota	Actinobacteria	Propionibacteriales	Nocardioidaceae	Nocardioides
ASV37	126	218	83	615	178	446	742	319	1263	405	166	223	1189	307	304	Bacteria	Proteobacteria	Gammaproteobacteria	Burkholderiales	Methylophilaceae	Methylophilus
ASV43	288	166	66	365	271	200	287	118	1214	672	404	568	1077	533	342	Bacteria	Proteobacteria	Alphaproteobacteria	Micropepsales	Micropepsaceae	unid. Micropepsaceae
ASV46	19	150	48	691	828	80	308	118	14	1170	547	174	2031	242	33	Bacteria	Proteobacteria	Gammaproteobacteria	Enterobacterales	Enterobacteriaceae	Enterobacter
ASV33	688	214	124	484	290	421	232	134	2667	163	394	126	147	122	160	Bacteria	Verrucomicrobiota	Verrucomicrobiae	Pedosphaerales	Pedosphaeraceae	uncultured
ASV27	441	228	78	340	761	688	658	236	1004	354	224	295	638	221	193	Bacteria	Proteobacteria	Alphaproteobacteria	Sphingomonadales	Sphingomonadaceae	Sphingobium
ASV28	550	227	100	470	296	300	533	239	414	778	97	247	1672	233	90	Bacteria	Proteobacteria	Gammaproteobacteria	Burkholderiales	Alcaligenaceae	Achromobacter
ASV35	278	585	262	175	376	511	75	42	231	740	58	990	1648	173	98	Bacteria	Proteobacteria	Gammaproteobacteria	Pseudomonadales	Pseudomonadaceae	Pseudomonas
ASV39	261	524	203	352	288	469	268	181	285	811	299	392	1084	578	149	Bacteria	Proteobacteria	Alphaproteobacteria	Sphingomonadales	Sphingomonadaceae	Sphingobium
ASV25	314	638	134	477	548	944	595	182	515	331	127	234	518	249	276	Bacteria	Verrucomicrobiota	Verrucomicrobiae	Verrucomicrobiales	Rubritaleaceae	Luteolibacter
ASV42	296	88	67	277	490	64	55	71	238	214	593	1361	413	1418	281	Bacteria	Proteobacteria	Gammaproteobacteria	Salinisphaerales	Solimonadaceae	Solimonas
ASV40	212	179	49	431	207	324	187	81	737	748	386	294	1440	307	231	Bacteria	Proteobacteria	Alphaproteobacteria	Caulobacterales	Caulobacteraceae	Asticcacaulis
ASV50	102	414	83	568	562	275	780	278	444	282	199	367	1131	83	131	Bacteria	Verrucomicrobiota	Verrucomicrobiae	Opitutales	Opitutaceae	IMCC26134
ASV21	710	387	175	324	786	561	469	203	847	198	239	192	443	147	0	Bacteria	Proteobacteria	Gammaproteobacteria	Cellvibrionales	Cellvibrionaceae	Cellvibrio
ASV44	266	262	46	167	541	261	377	131	1513	236	94	55	812	96	735	Bacteria	Bacteroidota	Bacteroidia	Chitinophagales	Chitinophagaceae	Sediminibacterium
ASV51	141	48	28	187	171	59	208	60	548	97	200	349	2197	744	515	Bacteria	Spirochaetota	Spirochaetia	Spirochaetales	Spirochaetaceae	Spirochaeta_2
ASV67	137	29	0	462	126	572	1211	362	385	391	137	228	1113	272	126	Bacteria	Bacteroidota	Bacteroidia	Flavobacteriales	Flavobacteriaceae	Flavobacterium
ASV49	129	94	51	364	51	127	178	78	1200	625	802	20	951	417	436	Bacteria	Proteobacteria	Gammaproteobacteria	Burkholderiales	Gallionellaceae	unid. Gallionellaceae
ASV34	807	84	40	640	153	494	216	56	338	388	163	228	1539	173	102	Bacteria	Bacteroidota	Bacteroidia	Chitinophagales	Chitinophagaceae	Arachidicoccus
ASV77	202	93	19	478	1019	74	104	39	28	461	545	36	2148	22	0	Bacteria	Actinobacteriota	Actinobacteria	Corynebacteriales	Mycobacteriaceae	Mycobacterium
ASV55	1520	794	311	92	0	278	0	16	1357	0	3	13	59	26	708	Bacteria	Bacteroidota	Bacteroidia	Chitinophagales	Chitinophagaceae	Chitinophaga
ASV84	0	7	0	0	3852	0	0	5	462	17	149	365	9	163	104	Bacteria	Bacteroidota	Bacteroidia	Chitinophagales	Chitinophagaceae	Parafilimonas
ASV38	552	124	48	590	193	405	199	84	743	463	258	162	734	201	362	Bacteria	Proteobacteria	Gammaproteobacteria	Salinisphaerales	Solimonadaceae	Alkanibacter
ASV29	698	1786	976	95	92	46	54	26	159	66	57	383	191	87	358	Bacteria	Bacteroidota	Bacteroidia	Flavobacteriales	Weeksellaceae	Chryseobacterium
ASV22	631	207	69	721	186	574	356	154	183	365	377	260	184	408	243	Bacteria	Bacteroidota	Bacteroidia	Chitinophagales	Chitinophagaceae	Arachidicoccus
ASV53	514	1102	255	413	38	252	423	160	694	269	67	24	189	87	118	Bacteria	Proteobacteria	Gammaproteobacteria	Burkholderiales	Methylophilaceae	Methylophilus
ASV98	0	0	9	0	3444	0	5	0	415	0	98	446	0	149	0	Bacteria	Bacteroidota	Bacteroidia	Chitinophagales	Chitinophagaceae	Parafilimonas
ASV96	49	19	0	1227	245	44	302	121	59	948	157	98	1218	34	28	Bacteria	Proteobacteria	Alphaproteobacteria	Rhizobiales	Rhizobiaceae	Ochrobactrum
ASV99	51	62	25	153	68	48	56	48	268	210	317	160	2377	297	377	Bacteria	Bacteroidota	Bacteroidia	Chitinophagales	Chitinophagaceae	Edaphobaculum
ASV71	530	556	203	78	121	1584	459	62	280	70	26	55	263	102	52	Bacteria	Proteobacteria	Alphaproteobacteria	Rhizobiales	Rhizobiaceae	Allorhizobium-Neorhizobium-Pararhizobium-Rhizobium
ASV83	39	34	0	320	67	68	276	122	1113	332	583	138	935	194	168	Bacteria	Proteobacteria	Alphaproteobacteria	Caulobacterales	Caulobacteraceae	Asticcacaulis
ASV45	270	223	95	135	431	581	223	72	709	210	78	657	405	140	130	Bacteria	Proteobacteria	Alphaproteobacteria	Tistrellales	Tistrellaceae	Tistrella
ASV47	86	556	232	252	150	186	193	85	1339	37	59	425	467	126	148	Bacteria	Proteobacteria	Alphaproteobacteria	Sphingomonadales	Sphingomonadaceae	Sphingobium
ASV80	105	513	212	223	56	49	342	110	129	640	71	77	1611	62	92	Bacteria	Bacteroidota	Bacteroidia	Cytophagales	Spirosomaceae	Dyadobacter
ASV57	180	507	206	98	219	249	74	59	70	493	62	670	1126	130	82	Bacteria	Proteobacteria	Gammaproteobacteria	Pseudomonadales	Pseudomonadaceae	Pseudomonas
ASV94	68	73	0	175	75	66	114	71	589	265	277	370	1122	668	246	Bacteria	Verrucomicrobiota	Verrucomicrobiae	Pedosphaerales	Pedosphaeraceae	Pedosphaeraceae
ASV95	117	72	0	64	43	0	55	48	55	327	927	617	692	636	526	Bacteria	Bacteroidota	Bacteroidia	Chitinophagales	Chitinophagaceae	Haoranjiania
ASV73	393	700	143	183	171	70	385	134	1019	176	66	57	468	31	176	Bacteria	Bacteroidota	Bacteroidia	Cytophagales	Spirosomaceae	Spirosoma
ASV31	266	2003	703	60	68	97	173	110	117	61	106	33	232	57	0	Bacteria	Proteobacteria	Gammaproteobacteria	Pseudomonadales	Pseudomonadaceae	Pseudomonas
ASV70	67	88	46	341	328	102	105	40	362	405	345	293	988	319	231	Bacteria	Proteobacteria	Alphaproteobacteria	Sphingomonadales	Sphingomonadaceae	unid. Sphingomonadaceae
ASV63	310	261	93	156	259	260	440	120	770	163	113	319	258	274	211	Bacteria	Proteobacteria	Alphaproteobacteria	Sphingomonadales	Sphingomonadaceae	Sphingobium
ASV48	162	114	57	339	477	126	352	100	281	350	109	280	673	214	349	Bacteria	Proteobacteria	Alphaproteobacteria	Rhizobiales	Devosiaceae	Devosia
ASV76	118	90	69	173	117	141	251	121	1113	345	177	141	692	104	296	Bacteria	Proteobacteria	Alphaproteobacteria	Rhizobiales	Xanthobacteraceae	Pseudolabrys
ASV86	161	352	116	60	58	37	77	56	297	101	917	376	1040	132	151	Bacteria	Proteobacteria	Gammaproteobacteria	Burkholderiales	Burkholderiaceae	Burkholderia-Caballeronia-Paraburkholderia
ASV88	0	102	34	429	472	37	181	67	15	725	332	111	1283	143	0	Bacteria	Proteobacteria	Gammaproteobacteria	Enterobacterales	Enterobacteriaceae	Enterobacter
ASV89	500	1567	572	82	0	786	0	0	50	0	1	0	239	57	64	Bacteria	Bacteroidota	Bacteroidia	Flavobacteriales	Flavobacteriaceae	Flavobacterium
ASV65	648	187	59	379	152	109	151	68	1115	165	165	71	249	252	94	Bacteria	Proteobacteria	Gammaproteobacteria	Burkholderiales	Oxalobacteraceae	Herbaspirillum
ASV85	992	344	57	427	178	15	891	345	325	0	74	84	61	0	0	Bacteria	Patescibacteria	Saccharimonadia	Saccharimonadales	Saccharimonadaceae	TM7a
ASV52	164	208	58	409	162	369	251	77	113	937	323	182	236	179	63	Bacteria	Proteobacteria	Alphaproteobacteria	Rhizobiales	Rhizobiaceae	unid. Rhizobiaceae
ASV97	114	46	25	275	120	61	162	57	183	151	364	368	1297	352	112	Bacteria	Proteobacteria	Gammaproteobacteria	Legionellales	Legionellaceae	Legionella
ASV66	263	155	35	445	212	110	243	62	306	337	222	130	536	122	240	Bacteria	Proteobacteria	Alphaproteobacteria	Rhizobiales	Kaistiaceae	Kaistia
ASV90	87	81	30	351	186	244	47	22	378	253	209	299	369	704	129	Bacteria	Proteobacteria	Alphaproteobacteria	Sphingomonadales	Sphingomonadaceae	Novosphingobium
ASV60	254	244	72	43	251	79	187	82	789	370	138	159	284	149	286	Bacteria	Proteobacteria	Alphaproteobacteria	Parvibaculales	Parvibaculaceae	Parvibaculum
ASV91	362	218	64	312	214	214	82	55	367	219	218	134	642	82	158	Bacteria	Proteobacteria	Alphaproteobacteria	Rhizobiales	Rhizobiaceae	Mesorhizobium
ASV62	59	302	145	495	41	160	81	40	57	111	75	203	1305	213	0	Bacteria	Proteobacteria	Gammaproteobacteria	Pseudomonadales	Pseudomonadaceae	Pseudomonas
ASV126	0	12	0	844	41	15	572	202	277	29	19	48	15	116	1093	Bacteria	Proteobacteria	Gammaproteobacteria	Cellvibrionales	Cellvibrionaceae	Cellvibrio
ASV119	31	23	51	24	146	27	53	29	408	115	222	390	1431	137	123	Bacteria	Verrucomicrobiota	Lentisphaeria	SS1-B-02-17	SS1-B-02-17	SS1-B-02-17
ASV103	375	120	53	362	91	71	193	80	373	406	132	69	682	60	140	Bacteria	Proteobacteria	Alphaproteobacteria	Sphingomonadales	Sphingomonadaceae	Novosphingobium
ASV101	603	276	70	40	71	87	999	280	440	53	72	97	46	10	62	Bacteria	Verrucomicrobiota	Verrucomicrobiae	Opitutales	Opitutaceae	Opitutus
ASV81	74	134	48	198	92	225	87	60	550	453	179	260	392	245	130	Bacteria	Proteobacteria	Alphaproteobacteria	Sphingomonadales	Sphingomonadaceae	Sphingobium
ASV72	105	136	63	325	94	135	109	32	287	522	162	294	544	221	90	Bacteria	Proteobacteria	Alphaproteobacteria	Sphingomonadales	Sphingomonadaceae	Novosphingobium
ASV69	249	1419	303	53	128	59	35	80	67	59	135	164	207	31	64	Bacteria	Proteobacteria	Gammaproteobacteria	Xanthomonadales	Xanthomonadaceae	Thermomonas
ASV107	868	408	172	50	0	153	0	0	856	0	4	4	24	14	447	Bacteria	Bacteroidota	Bacteroidia	Chitinophagales	Chitinophagaceae	Chitinophaga
ASV132	56	34	0	24	151	15	45	19	364	84	221	376	1384	130	94	Bacteria	Verrucomicrobiota	Lentisphaeria	SS1-B-02-17	SS1-B-02-17	SS1-B-02-17
ASV146	24	2054	690	0	0	0	0	0	34	7	0	0	106	37	0	Bacteria	Proteobacteria	Gammaproteobacteria	Cellvibrionales	Cellvibrionaceae	Cellvibrio
ASV124	14	80	28	240	274	29	121	54	529	386	180	68	741	164	0	Bacteria	Proteobacteria	Gammaproteobacteria	Enterobacterales	Enterobacteriaceae	Enterobacter
ASV92	264	175	30	74	318	225	256	94	684	99	93	156	81	74	229	Bacteria	Proteobacteria	Gammaproteobacteria	Burkholderiales	Methylophilaceae	Methylotenera
ASV75	85	417	43	281	366	335	235	101	188	87	76	111	63	93	357	Bacteria	Verrucomicrobiota	Verrucomicrobiae	Verrucomicrobiales	Verrucomicrobiaceae	Prosthecobacter
ASV110	98	0	21	0	115	64	35	27	70	278	241	500	1035	211	135	Bacteria	Bacteroidota	Bacteroidia	Chitinophagales	Chitinophagaceae	Taibaiella
ASV68	162	377	77	237	396	72	361	85	188	20	240	52	198	52	302	Bacteria	Verrucomicrobiota	Verrucomicrobiae	Pedosphaerales	Pedosphaeraceae	uncultured
ASV140	178	89	78	0	319	0	0	0	1369	61	155	85	46	313	63	Bacteria	Armatimonadota	Fimbriimonadia	Fimbriimonadales	Fimbriimonadaceae	Fimbriimonadaceae
ASV134	112	188	84	536	185	389	239	47	426	65	107	72	121	114	50	Bacteria	Bacteroidota	Bacteroidia	Cytophagales	Spirosomaceae	Dyadobacter
ASV74	170	149	83	262	250	105	151	80	340	268	133	74	345	51	198	Bacteria	Planctomycetota	Planctomycetes	Planctomycetales	Schlesneriaceae	Planctopirus
ASV160	114	43	21	229	539	20	47	31	13	255	301	33	983	6	0	Bacteria	Actinobacteriota	Actinobacteria	Corynebacteriales	Mycobacteriaceae	Mycobacterium
ASV117	95	340	164	661	47	192	333	68	233	53	190	78	52	56	25	Bacteria	Proteobacteria	Gammaproteobacteria	Cellvibrionales	Cellvibrionaceae	Cellvibrio
ASV138	211	76	30	9	112	126	366	113	890	51	134	45	194	50	178	Bacteria	Actinobacteriota	Actinobacteria	Corynebacteriales	Mycobacteriaceae	Mycobacterium
ASV109	28	50	180	37	71	64	74	29	1187	21	34	99	172	107	427	Bacteria	Proteobacteria	Alphaproteobacteria	Rhodobacterales	Rhodobacteraceae	Paracoccus
ASV113	53	213	110	99	109	309	268	93	670	85	76	86	199	83	80	Bacteria	Bacteroidota	Bacteroidia	Cytophagales	Spirosomaceae	Dyadobacter
ASV135	95	59	27	148	72	403	197	70	634	130	55	50	446	94	48	Bacteria	Proteobacteria	Gammaproteobacteria	Burkholderiales	Comamonadaceae	unid. Comamonadaceae
ASV164	16	8	0	141	86	97	695	254	40	194	55	62	830	31	4	Bacteria	Proteobacteria	Gammaproteobacteria	Pseudomonadales	Pseudomonadaceae	Pseudomonas
ASV82	92	53	53	378	38	210	356	230	310	143	24	49	179	382	0	Bacteria	Bacteroidota	Bacteroidia	Flavobacteriales	Flavobacteriaceae	Flavobacterium
ASV142	0	73	0	155	0	26	210	142	582	0	0	46	851	0	395	Bacteria	Armatimonadota	Fimbriimonadia	Fimbriimonadales	Fimbriimonadaceae	Fimbriimonadaceae
ASV139	69	39	31	169	201	46	197	108	221	332	65	45	771	72	89	Bacteria	Proteobacteria	Alphaproteobacteria	Rhizobiales	Rhizobiaceae	Ochrobactrum
ASV123	146	114	54	57	140	124	146	48	605	151	55	124	470	71	149	Bacteria	Proteobacteria	Alphaproteobacteria	Rhizobiales	Devosiaceae	Devosia
ASV121	118	874	407	546	0	175	0	0	54	0	10	71	42	105	0	Bacteria	Patescibacteria	Saccharimonadia	Saccharimonadales	unid. Saccharimonadales	unid. Saccharimonadales
ASV137	99	97	47	36	156	48	44	0	83	76	250	225	319	140	777	Bacteria	Proteobacteria	Alphaproteobacteria	Rhodobacterales	Rhodobacteraceae	unid. Rhodobacteraceae
ASV143	424	220	40	116	67	109	59	59	52	408	140	173	336	84	104	Bacteria	Actinobacteriota	Actinobacteria	Corynebacteriales	Nocardiaceae	Rhodococcus
ASV163	64	151	71	109	96	0	243	75	1181	72	40	59	82	44	94	Bacteria	Verrucomicrobiota	Verrucomicrobiae	Pedosphaerales	Pedosphaeraceae	Pedosphaeraceae
ASV59	161	170	71	41	79	453	104	41	439	233	45	120	160	215	45	Bacteria	Proteobacteria	Alphaproteobacteria	Rhizobiales	Rhizobiaceae	Allorhizobium-Neorhizobium-Pararhizobium-Rhizobium
ASV131	159	93	55	89	310	61	130	34	318	40	278	228	162	108	300	Bacteria	Actinobacteriota	Actinobacteria	Corynebacteriales	Mycobacteriaceae	Mycobacterium
ASV116	60	53	90	51	374	101	144	46	344	136	60	432	275	83	113	Bacteria	Proteobacteria	Alphaproteobacteria	Sphingomonadales	Sphingomonadaceae	Sphingobium
ASV61	212	627	72	47	182	34	136	71	446	76	85	47	58	52	201	Bacteria	Bacteroidota	Bacteroidia	Cytophagales	Microscillaceae	uncultured
ASV79	377	28	13	57	138	101	301	89	571	327	81	60	107	10	83	Bacteria	Bacteroidota	Bacteroidia	Chitinophagales	Chitinophagaceae	Parafilimonas
ASV125	224	78	67	49	242	210	148	78	471	96	81	161	205	94	133	Bacteria	Bacteroidota	Bacteroidia	Chitinophagales	Chitinophagaceae	unid. Chitinophagaceae
ASV149	46	66	23	288	317	0	29	50	35	415	45	42	517	377	81	Bacteria	Bacteroidota	Bacteroidia	Flavobacteriales	Flavobacteriaceae	Flavobacterium
ASV93	236	490	192	139	100	89	166	57	172	83	97	197	132	78	71	Bacteria	Planctomycetota	Planctomycetes	Pirellulales	Pirellulaceae	Pir4_lineage
ASV58	120	206	160	19	80	159	57	45	131	80	38	325	695	107	66	Bacteria	Proteobacteria	Gammaproteobacteria	Pseudomonadales	Pseudomonadaceae	Pseudomonas
ASV179	0	0	0	0	320	0	0	0	1947	0	0	0	0	0	0	Bacteria	Bacteroidota	Bacteroidia	Chitinophagales	Chitinophagaceae	Chitinophaga
ASV64	230	343	102	61	179	43	107	71	369	243	131	68	133	68	115	Bacteria	Bacteroidota	Bacteroidia	Sphingobacteriales	Sphingobacteriaceae	Pedobacter
ASV128	43	430	198	77	0	189	54	61	180	182	75	259	64	312	78	Bacteria	Proteobacteria	Gammaproteobacteria	Xanthomonadales	Xanthomonadaceae	Stenotrophomonas
ASV148	136	73	46	82	240	58	103	47	341	87	93	103	549	69	175	Bacteria	Acidobacteriota	Acidobacteriae	Acidobacteriales	Acidobacteriaceae_(Subgroup_1)	Occallatibacter
ASV78	63	86	63	357	38	269	80	46	595	137	127	52	88	113	79	Bacteria	Proteobacteria	Alphaproteobacteria	Rhizobiales	Rhizobiaceae	Allorhizobium-Neorhizobium-Pararhizobium-Rhizobium
ASV106	0	48	48	357	121	103	151	54	334	275	186	166	219	0	99	Bacteria	Verrucomicrobiota	Verrucomicrobiae	Verrucomicrobiales	Rubritaleaceae	Luteolibacter
ASV162	81	113	48	210	42	63	280	104	226	122	75	49	598	71	49	Bacteria	Proteobacteria	Alphaproteobacteria	Rhizobiales	Kaistiaceae	Kaistia
ASV174	70	58	31	130	67	70	133	54	258	160	92	86	434	346	132	Bacteria	Proteobacteria	Gammaproteobacteria	Legionellales	Legionellaceae	Legionella
ASV129	355	439	93	340	0	54	160	74	97	61	216	29	97	39	51	Bacteria	Verrucomicrobiota	Verrucomicrobiae	Chthoniobacterales	Xiphinematobacteraceae	Candidatus_Xiphinematobacter
ASV111	220	469	124	83	37	315	87	55	87	118	75	119	129	137	44	Bacteria	Actinobacteriota	Actinobacteria	Micrococcales	Microbacteriaceae	Microbacterium
ASV167	82	0	0	201	455	0	412	97	473	66	49	108	37	0	115	Bacteria	Verrucomicrobiota	Verrucomicrobiae	Opitutales	Opitutaceae	IMCC26134
ASV166	0	643	75	120	47	74	204	90	471	68	80	85	64	26	10	Bacteria	Bacteroidota	Bacteroidia	Cytophagales	Spirosomaceae	uncultured
ASV120	237	407	62	60	92	396	15	0	94	34	422	105	41	35	51	Bacteria	Actinobacteriota	Actinobacteria	Corynebacteriales	Mycobacteriaceae	Mycobacterium
ASV130	82	94	61	424	21	194	47	0	103	361	86	65	233	192	73	Bacteria	Proteobacteria	Gammaproteobacteria	Enterobacterales	Enterobacteriaceae	Enterobacter
ASV147	162	410	296	80	0	84	59	47	54	252	0	86	270	178	49	Bacteria	Proteobacteria	Alphaproteobacteria	Rhizobiales	Devosiaceae	Devosia
ASV207	0	0	0	0	0	0	1400	542	0	0	0	77	0	0	0	Bacteria	Verrucomicrobiota	Verrucomicrobiae	Opitutales	Opitutaceae	Lacunisphaera
ASV114	211	143	63	42	60	175	25	14	392	96	46	148	304	194	91	Bacteria	Proteobacteria	Alphaproteobacteria	Rhizobiales	Rhizobiaceae	Ochrobactrum
ASV157	118	108	62	69	82	52	343	118	326	71	0	100	362	98	75	Bacteria	Verrucomicrobiota	Verrucomicrobiae	Chthoniobacterales	Terrimicrobiaceae	Terrimicrobium
ASV136	81	264	40	92	125	127	137	74	94	277	50	108	384	66	62	Bacteria	Proteobacteria	Gammaproteobacteria	Burkholderiales	Alcaligenaceae	Achromobacter
ASV151	158	30	20	208	62	56	121	85	607	182	79	88	58	75	124	Bacteria	Proteobacteria	Gammaproteobacteria	Legionellales	Legionellaceae	Legionella
ASV196	0	0	0	244	35	17	163	73	89	224	74	17	938	16	44	Bacteria	Proteobacteria	Alphaproteobacteria	Sphingomonadales	Sphingomonadaceae	Novosphingobium
ASV161	59	17	60	74	134	36	67	41	160	36	127	454	318	211	135	Bacteria	Proteobacteria	Gammaproteobacteria	Salinisphaerales	Solimonadaceae	Alkanibacter
ASV112	186	71	35	106	224	162	53	22	283	71	200	136	200	87	71	Bacteria	Proteobacteria	Alphaproteobacteria	Sphingomonadales	Sphingomonadaceae	Sphingobium
ASV144	30	298	91	0	0	0	0	0	1481	0	0	0	0	0	0	Bacteria	Bacteroidota	Bacteroidia	Flavobacteriales	Flavobacteriaceae	Flavobacterium
ASV173	0	51	26	198	241	23	97	44	0	304	158	54	596	78	0	Bacteria	Proteobacteria	Gammaproteobacteria	Enterobacterales	Enterobacteriaceae	Enterobacter
ASV178	237	54	67	63	0	305	180	84	616	38	0	27	136	0	54	Bacteria	Bacteroidota	Bacteroidia	Sphingobacteriales	Sphingobacteriaceae	Mucilaginibacter
ASV102	169	134	66	79	44	152	50	85	817	86	55	0	56	0	66	Bacteria	Verrucomicrobiota	Verrucomicrobiae	Pedosphaerales	Pedosphaeraceae	uncultured
ASV153	46	28	0	70	333	62	316	79	411	91	78	86	142	20	60	Bacteria	Proteobacteria	Alphaproteobacteria	Sphingomonadales	Sphingomonadaceae	unid. Sphingomonadaceae
ASV108	186	28	0	84	129	104	59	46	527	232	167	83	53	37	54	Bacteria	Verrucomicrobiota	Verrucomicrobiae	Pedosphaerales	Pedosphaeraceae	uncultured
ASV145	405	383	88	29	39	79	56	35	53	55	0	95	168	63	236	Bacteria	Bacteroidota	Bacteroidia	Chitinophagales	Chitinophagaceae	Parafilimonas
ASV200	14	16	33	17	56	29	49	30	523	135	167	42	332	122	216	Bacteria	Verrucomicrobiota	Lentisphaeria	SS1-B-02-17	SS1-B-02-17	SS1-B-02-17
ASV170	121	339	337	104	0	113	62	0	73	81	71	110	110	201	55	Bacteria	Bacteroidota	Bacteroidia	Cytophagales	Spirosomaceae	Dyadobacter
ASV118	176	169	66	26	66	147	159	83	394	22	30	18	356	21	42	Bacteria	Proteobacteria	Gammaproteobacteria	Salinisphaerales	Solimonadaceae	Alkanibacter
ASV165	66	280	48	74	96	78	212	51	251	65	74	86	253	74	53	Bacteria	Proteobacteria	Alphaproteobacteria	Acetobacterales	Acetobacteraceae	Roseomonas
ASV152	186	416	68	95	264	40	124	79	135	75	75	0	80	28	67	Bacteria	Planctomycetota	Planctomycetes	Planctomycetales	Rubinisphaeraceae	unid. Rubinisphaeraceae
ASV156	118	66	57	91	195	100	210	69	219	75	99	77	177	69	97	Bacteria	Proteobacteria	Alphaproteobacteria	Sphingomonadales	Sphingomonadaceae	Sphingobium
ASV209	0	84	14	0	0	32	21	0	1322	29	0	0	96	0	121	Bacteria	Firmicutes	Bacilli	Paenibacillales	Paenibacillaceae	Paenibacillus
ASV187	0	54	49	101	49	151	128	93	178	251	65	92	340	90	73	Bacteria	Bacteroidota	Bacteroidia	Flavobacteriales	Flavobacteriaceae	Flavobacterium
ASV141	0	63	42	44	12	0	0	0	75	0	0	106	1312	0	59	Bacteria	Proteobacteria	Gammaproteobacteria	Pseudomonadales	Moraxellaceae	Psychrobacter
ASV227	109	38	0	52	43	40	57	59	976	0	48	0	150	60	49	Bacteria	Verrucomicrobiota	Verrucomicrobiae	Opitutales	Opitutaceae	Opitutus
ASV216	29	19	0	14	37	36	45	44	493	172	174	37	255	149	175	Bacteria	Verrucomicrobiota	Lentisphaeria	SS1-B-02-17	SS1-B-02-17	SS1-B-02-17
ASV176	52	71	136	136	78	57	84	92	233	66	105	40	88	58	369	Bacteria	Verrucomicrobiota	Verrucomicrobiae	Opitutales	Opitutaceae	uncultured
ASV221	0	1212	334	0	0	0	0	0	32	0	0	0	58	18	0	Bacteria	Proteobacteria	Gammaproteobacteria	Cellvibrionales	Cellvibrionaceae	Cellvibrio
ASV212	47	787	286	63	32	0	68	18	31	0	0	62	196	27	34	Bacteria	Proteobacteria	Gammaproteobacteria	Alteromonadales	Alteromonadaceae	Rheinheimera
ASV180	38	54	25	45	113	23	65	39	34	41	184	96	256	81	553	Bacteria	Proteobacteria	Alphaproteobacteria	Rhodobacterales	Rhodobacteraceae	unid. Rhodobacteraceae
ASV133	56	71	49	166	25	130	92	21	108	319	43	54	206	204	95	Bacteria	Proteobacteria	Gammaproteobacteria	Salinisphaerales	Solimonadaceae	Solimonas
ASV154	243	103	82	11	31	44	36	20	718	31	16	91	65	21	118	Bacteria	Proteobacteria	Gammaproteobacteria	Burkholderiales	Alcaligenaceae	Achromobacter
ASV172	57	487	85	57	51	137	58	72	176	65	71	79	63	88	83	Bacteria	Bacteroidota	Bacteroidia	Chitinophagales	Chitinophagaceae	Ferruginibacter
ASV185	247	52	35	255	83	205	88	69	80	161	80	32	55	62	123	Bacteria	Verrucomicrobiota	Verrucomicrobiae	Pedosphaerales	Pedosphaeraceae	uncultured
ASV201	56	34	0	41	23	0	0	0	163	239	192	178	398	180	121	Bacteria	Verrucomicrobiota	Lentisphaeria	SS1-B-02-17	SS1-B-02-17	SS1-B-02-17
ASV260	59	633	116	0	0	104	0	0	481	0	0	64	75	66	0	Bacteria	Bacteroidota	Bacteroidia	Cytophagales	Spirosomaceae	Emticicia
ASV218	0	36	0	154	117	33	70	74	0	273	30	50	676	51	0	Bacteria	Proteobacteria	Alphaproteobacteria	Rhizobiales	Rhizobiaceae	Ochrobactrum
ASV150	50	75	32	128	80	29	77	49	137	118	112	111	318	198	47	Bacteria	Proteobacteria	Gammaproteobacteria	Burkholderiales	Burkholderiaceae	Pandoraea
ASV239	56	81	87	201	0	57	49	81	0	63	200	0	676	0	0	Bacteria	Bacteroidota	Bacteroidia	Sphingobacteriales	Sphingobacteriaceae	Mucilaginibacter
ASV231	34	27	0	16	39	46	41	33	433	161	130	56	259	106	169	Bacteria	Verrucomicrobiota	Lentisphaeria	SS1-B-02-17	SS1-B-02-17	SS1-B-02-17
ASV159	56	93	46	60	88	74	272	80	112	62	61	54	324	57	107	Bacteria	Planctomycetota	Planctomycetes	Planctomycetales	Schlesneriaceae	Planctopirus
ASV214	32	22	0	23	29	0	0	0	140	240	238	166	372	166	112	Bacteria	Verrucomicrobiota	Lentisphaeria	SS1-B-02-17	SS1-B-02-17	SS1-B-02-17
ASV87	174	204	54	134	36	95	45	71	185	154	48	124	42	89	82	Bacteria	Proteobacteria	Gammaproteobacteria	Enterobacterales	Erwiniaceae	Pantoea
ASV198	66	94	46	70	50	96	50	0	62	46	98	87	554	61	135	Bacteria	Proteobacteria	Gammaproteobacteria	Diplorickettsiales	Diplorickettsiaceae	Aquicella
ASV205	52	38	56	96	130	53	48	59	132	33	117	101	302	149	147	Bacteria	Proteobacteria	Alphaproteobacteria	Parvibaculales	Parvibaculaceae	Parvibaculum
ASV127	95	262	58	101	0	121	132	58	130	80	118	87	97	138	28	Bacteria	Patescibacteria	Saccharimonadia	Saccharimonadales	unid. Saccharimonadales	unid. Saccharimonadales
ASV175	0	653	38	0	0	0	177	128	245	0	0	0	86	0	166	Bacteria	Bacteroidota	Bacteroidia	Flavobacteriales	Weeksellaceae	Chryseobacterium
ASV105	24	55	25	169	59	29	150	58	620	80	17	8	131	18	40	Bacteria	Proteobacteria	Alphaproteobacteria	Caulobacterales	Caulobacteraceae	Asticcacaulis
ASV171	130	189	50	43	67	154	44	39	163	144	104	45	87	68	130	Bacteria	Proteobacteria	Alphaproteobacteria	Rhizobiales	Rhizobiaceae	unid. Rhizobiaceae
ASV202	71	327	71	0	87	0	84	71	328	56	63	93	100	27	76	Bacteria	Chloroflexi	Anaerolineae	Caldilineales	Caldilineaceae	uncultured
ASV284	160	24	0	0	14	34	53	83	1025	0	41	0	0	0	0	Bacteria	Planctomycetota	Planctomycetes	Gemmatales	Gemmataceae	uncultured
ASV122	0	70	30	676	11	13	352	63	126	26	0	10	29	10	12	Bacteria	Proteobacteria	Gammaproteobacteria	Alteromonadales	Alteromonadaceae	Rheinheimera
ASV228	145	55	56	107	82	28	24	0	84	106	167	172	174	95	131	Bacteria	Acidobacteriota	Acidobacteriae	Acidobacteriales	Acidobacteriaceae_(Subgroup_1)	Terriglobus
ASV234	48	22	58	0	29	0	54	0	108	215	164	153	323	150	93	Bacteria	Verrucomicrobiota	Lentisphaeria	SS1-B-02-17	SS1-B-02-17	SS1-B-02-17
ASV115	96	136	76	95	111	96	80	61	58	128	54	85	86	176	75	Bacteria	Firmicutes	Bacilli	Bacillales	Bacillaceae	Bacillus
ASV328	0	0	6	0	0	0	909	452	0	0	0	36	0	0	0	Bacteria	Verrucomicrobiota	Verrucomicrobiae	Opitutales	Opitutaceae	unid. Opitutaceae
ASV245	85	74	73	0	277	91	102	83	229	0	48	64	71	51	147	Bacteria	Verrucomicrobiota	Verrucomicrobiae	Chthoniobacterales	Xiphinematobacteraceae	Candidatus_Xiphinematobacter
ASV199	110	50	28	75	62	62	61	33	400	77	65	48	143	79	93	Bacteria	Proteobacteria	Alphaproteobacteria	Parvibaculales	Parvibaculaceae	Parvibaculum
ASV210	83	93	71	79	20	93	58	59	127	92	87	90	320	82	27	Bacteria	Proteobacteria	Gammaproteobacteria	Burkholderiales	Comamonadaceae	Variovorax
ASV191	51	34	0	213	99	54	70	51	354	184	57	32	0	82	99	Bacteria	Dependentiae	Babeliae	Babeliales	Vermiphilaceae	Vermiphilaceae
ASV283	52	296	97	30	83	53	65	51	335	69	55	0	81	32	81	Bacteria	Planctomycetota	Planctomycetes	Gemmatales	Gemmataceae	Gemmata
ASV184	84	66	39	94	51	73	131	67	151	100	54	73	283	68	43	Bacteria	Bacteroidota	Bacteroidia	Cytophagales	Spirosomaceae	Dyadobacter
ASV332	0	0	0	0	182	0	0	0	1193	0	0	0	0	0	0	Bacteria	Bacteroidota	Bacteroidia	Chitinophagales	Chitinophagaceae	Chitinophaga
ASV56	47	51	47	89	56	496	68	32	31	41	40	183	58	56	56	Bacteria	Bacteroidota	Bacteroidia	Flavobacteriales	Flavobacteriaceae	Flavobacterium
ASV215	0	71	47	175	27	36	148	62	282	175	47	133	68	70	0	Bacteria	Verrucomicrobiota	Verrucomicrobiae	Verrucomicrobiales	Rubritaleaceae	Luteolibacter
ASV208	84	63	73	115	68	69	114	83	217	118	0	71	87	77	101	Bacteria	Verrucomicrobiota	Verrucomicrobiae	Opitutales	Opitutaceae	Cephaloticoccus
ASV236	48	752	100	0	48	0	0	0	51	0	31	71	48	62	127	Bacteria	Proteobacteria	Gammaproteobacteria	Xanthomonadales	Xanthomonadaceae	Thermomonas
ASV204	63	51	49	124	70	46	61	92	105	84	138	79	190	77	106	Bacteria	Proteobacteria	Alphaproteobacteria	Rhodospirillales	uncultured	uncultured
ASV232	85	74	224	51	36	89	195	99	47	20	18	21	162	161	50	Bacteria	Proteobacteria	Gammaproteobacteria	Cellvibrionales	Cellvibrionaceae	Cellvibrio
ASV203	82	51	58	266	118	132	86	46	57	99	19	0	125	78	102	Bacteria	Dependentiae	Babeliae	Babeliales	Vermiphilaceae	Vermiphilaceae
ASV311	41	0	0	0	60	41	0	0	1167	0	0	0	0	0	0	Bacteria	Proteobacteria	Gammaproteobacteria	Pseudomonadales	Moraxellaceae	Cavicella
ASV211	147	0	15	58	40	41	0	57	113	87	69	80	163	67	369	Bacteria	Proteobacteria	Gammaproteobacteria	Xanthomonadales	Rhodanobacteraceae	Rhodanobacter
ASV193	209	54	29	33	80	69	68	51	196	50	20	297	67	45	31	Bacteria	Planctomycetota	Planctomycetes	Planctomycetales	Schlesneriaceae	Planctopirus
ASV217	104	59	61	43	41	36	28	0	201	121	146	29	251	26	152	Bacteria	Abditibacteriota	Abditibacteria	Abditibacteriales	Abditibacteriaceae	Abditibacterium
ASV229	150	82	0	50	49	42	19	25	200	125	173	42	218	35	86	Bacteria	Abditibacteriota	Abditibacteria	Abditibacteriales	Abditibacteriaceae	Abditibacterium
ASV230	61	62	32	54	38	14	150	45	393	87	79	35	104	52	89	Bacteria	Proteobacteria	Alphaproteobacteria	Dongiales	Dongiaceae	Dongia
ASV177	68	60	31	129	71	47	54	44	138	83	93	61	225	112	55	Bacteria	Proteobacteria	Gammaproteobacteria	Burkholderiales	Burkholderiaceae	Pandoraea
ASV206	68	71	48	56	0	113	73	87	347	45	58	65	93	69	71	Bacteria	Proteobacteria	Alphaproteobacteria	Rhizobiales	Devosiaceae	Devosia
ASV278	93	84	83	54	50	29	47	96	199	28	23	132	84	216	42	Bacteria	Bacteroidota	Bacteroidia	Flavobacteriales	Weeksellaceae	Chryseobacterium
ASV287	59	406	84	111	48	43	103	72	228	0	34	0	71	0	0	Bacteria	Bacteroidota	Bacteroidia	Cytophagales	Spirosomaceae	uncultured
ASV333	0	0	0	71	0	0	0	0	0	987	0	0	72	126	0	Bacteria	Planctomycetota	Planctomycetes	Planctomycetales	Rubinisphaeraceae	Planctomicrobium
ASV252	91	96	51	141	0	50	135	71	102	130	149	71	56	59	52	Bacteria	Verrucomicrobiota	Verrucomicrobiae	Verrucomicrobiales	Verrucomicrobiaceae	Prosthecobacter
ASV233	73	68	97	113	58	99	0	0	93	0	58	77	419	0	98	Bacteria	Planctomycetota	Planctomycetes	Planctomycetales	Rubinisphaeraceae	SH-PL14
ASV168	210	64	72	86	64	134	83	48	138	52	35	57	72	118	17	Bacteria	Proteobacteria	Gammaproteobacteria	Burkholderiales	Oxalobacteraceae	unid. Oxalobacteraceae
ASV349	69	80	64	0	54	0	66	83	672	0	92	0	58	0	0	Bacteria	Planctomycetota	Planctomycetes	Planctomycetales	Schlesneriaceae	Schlesneria
ASV383	0	32	25	0	0	0	0	0	1092	0	0	89	0	0	0	Bacteria	Actinobacteriota	Actinobacteria	Corynebacteriales	Mycobacteriaceae	Mycobacterium
ASV240	0	145	94	61	30	44	65	145	116	36	0	292	93	80	35	Bacteria	Proteobacteria	Gammaproteobacteria	Pseudomonadales	Pseudomonadaceae	Pseudomonas
ASV241	34	33	32	77	71	62	41	20	297	93	43	21	252	84	76	Bacteria	Proteobacteria	Alphaproteobacteria	Sphingomonadales	Sphingomonadaceae	unid. Sphingomonadaceae
ASV373	39	778	120	0	0	33	0	0	122	0	66	0	43	35	0	Bacteria	Proteobacteria	Gammaproteobacteria	Legionellales	Legionellaceae	Legionella
ASV194	68	130	41	44	23	131	98	47	236	101	42	44	194	29	0	Bacteria	Proteobacteria	Gammaproteobacteria	Burkholderiales	Comamonadaceae	unid. Comamonadaceae
ASV190	0	87	71	121	0	131	285	82	0	55	38	222	83	52	0	Bacteria	Bacteroidota	Bacteroidia	Flavobacteriales	Flavobacteriaceae	Flavobacterium
ASV192	99	59	30	104	28	159	52	38	98	150	38	71	193	74	34	Bacteria	Proteobacteria	Gammaproteobacteria	Enterobacterales	Enterobacteriaceae	Enterobacter
ASV342	0	0	0	0	46	0	0	0	0	280	92	407	90	195	113	Bacteria	Bacteroidota	Bacteroidia	Sphingobacteriales	Sphingobacteriaceae	Mucilaginibacter
ASV246	55	0	25	60	32	60	82	60	396	76	78	46	164	0	79	Bacteria	Bacteroidota	Bacteroidia	Sphingobacteriales	Sphingobacteriaceae	Mucilaginibacter
ASV195	45	0	0	191	58	65	88	53	214	186	67	0	74	36	132	Bacteria	Dependentiae	Babeliae	Babeliales	unid. Babeliales	unid. Babeliales
ASV220	57	158	65	70	54	65	60	49	92	79	61	46	206	60	77	Bacteria	Proteobacteria	Alphaproteobacteria	Rhizobiales	Kaistiaceae	Kaistia
ASV186	101	317	82	0	83	54	60	61	116	41	82	75	85	0	31	Bacteria	Planctomycetota	Planctomycetes	Isosphaerales	Isosphaeraceae	Aquisphaera
ASV242	91	77	59	39	80	50	50	43	117	57	47	61	278	74	63	Bacteria	Proteobacteria	Alphaproteobacteria	Rhizobiales	Kaistiaceae	Kaistia
ASV365	0	30	0	0	0	0	59	96	910	0	19	0	0	0	72	Bacteria	Firmicutes	Bacilli	Paenibacillales	Paenibacillaceae	Paenibacillus
ASV169	32	50	41	47	95	83	59	66	92	135	65	0	326	40	53	Bacteria	Proteobacteria	Gammaproteobacteria	Enterobacterales	Enterobacteriaceae	Enterobacter
ASV368	82	733	103	0	0	58	0	0	83	29	0	0	45	51	0	Bacteria	Bacteroidota	Bacteroidia	Chitinophagales	Chitinophagaceae	Taibaiella
ASV267	129	36	18	28	54	42	40	0	39	128	51	25	400	51	139	Bacteria	Abditibacteriota	Abditibacteria	Abditibacteriales	Abditibacteriaceae	Abditibacterium
ASV292	133	51	0	83	30	26	179	65	33	130	62	0	308	79	0	Bacteria	Proteobacteria	Gammaproteobacteria	Legionellales	Legionellaceae	Legionella
ASV264	93	31	0	23	53	20	44	72	62	100	33	31	407	34	169	Bacteria	Abditibacteriota	Abditibacteria	Abditibacteriales	Abditibacteriaceae	Abditibacterium
ASV237	70	63	38	57	44	40	72	97	150	66	39	82	230	53	65	Bacteria	Proteobacteria	Alphaproteobacteria	Rhizobiales	Kaistiaceae	Kaistia
ASV289	85	329	63	52	96	90	95	77	89	55	0	0	48	0	87	Bacteria	Bacteroidota	Bacteroidia	Sphingobacteriales	env.OPS_17	env.OPS_17
ASV346	72	75	0	87	65	37	144	60	122	170	60	83	131	0	59	Bacteria	Bacteroidota	Bacteroidia	Flavobacteriales	Flavobacteriaceae	Flavobacterium
ASV243	57	78	30	96	69	61	55	61	136	88	105	63	62	109	82	Bacteria	Actinobacteriota	Actinobacteria	Propionibacteriales	Nocardioidaceae	Nocardioides
ASV312	28	70	76	197	74	25	72	69	0	213	85	28	114	0	81	Bacteria	Proteobacteria	Gammaproteobacteria	Pseudomonadales	Pseudomonadaceae	Pseudomonas
ASV310	32	57	0	94	94	45	65	74	328	77	60	58	67	0	77	Bacteria	Verrucomicrobiota	Verrucomicrobiae	Pedosphaerales	Pedosphaeraceae	RS25G
ASV250	0	0	0	0	0	0	0	0	1	0	389	320	31	375	0	Bacteria	Bacteroidota	Bacteroidia	Chitinophagales	Chitinophagaceae	Chitinophaga
ASV270	101	64	0	42	47	51	47	13	164	98	135	51	178	43	82	Bacteria	Abditibacteriota	Abditibacteria	Abditibacteriales	Abditibacteriaceae	Abditibacterium
ASV319	47	67	0	76	59	27	74	46	277	48	78	87	94	29	105	Bacteria	Proteobacteria	Gammaproteobacteria	R7C24	R7C24	R7C24
ASV224	39	61	0	72	47	46	89	65	362	78	35	58	38	83	36	Bacteria	Proteobacteria	Gammaproteobacteria	Burkholderiales	Methylophilaceae	unid. Methylophilaceae
ASV414	0	0	0	93	25	186	89	44	175	243	0	0	164	36	45	Bacteria	Proteobacteria	Gammaproteobacteria	Burkholderiales	Comamonadaceae	Variovorax
ASV408	0	0	0	0	0	0	0	0	0	0	0	0	0	0	1099	Bacteria	Planctomycetota	Planctomycetes	Planctomycetales	Rubinisphaeraceae	Planctomicrobium
ASV222	54	46	32	48	30	40	55	34	179	167	171	39	78	67	53	Bacteria	Proteobacteria	Gammaproteobacteria	Salinisphaerales	Solimonadaceae	Solimonas
ASV251	36	29	51	73	67	84	105	87	201	65	44	49	64	65	69	Bacteria	Proteobacteria	Alphaproteobacteria	Rhizobiales	Rhizobiales_Incertae_Sedis	Bauldia
ASV297	69	97	48	33	44	133	45	27	123	64	89	65	128	70	54	Bacteria	Proteobacteria	Alphaproteobacteria	Rhizobiales	Rhizobiaceae	Allorhizobium-Neorhizobium-Pararhizobium-Rhizobium
ASV442	455	388	95	0	57	0	0	0	15	0	0	0	61	18	0	Bacteria	Planctomycetota	Planctomycetes	Planctomycetales	uncultured	uncultured
ASV226	34	45	55	216	37	67	44	71	128	126	66	0	147	0	51	Bacteria	Spirochaetota	Spirochaetia	Spirochaetales	Spirochaetaceae	Spirochaeta_2
ASV248	304	43	47	36	30	38	37	35	210	47	80	0	58	0	121	Bacteria	Proteobacteria	Alphaproteobacteria	Caulobacterales	Caulobacteraceae	Asticcacaulis
ASV277	90	0	0	0	0	44	0	0	847	0	0	51	0	0	51	Bacteria	Verrucomicrobiota	Verrucomicrobiae	Pedosphaerales	Pedosphaeraceae	uncultured
ASV238	0	54	28	0	203	0	0	0	67	0	79	109	79	228	227	Bacteria	Proteobacteria	Gammaproteobacteria	Steroidobacterales	Steroidobacteraceae	Steroidobacter
ASV275	55	0	67	125	87	32	58	76	100	0	52	101	176	44	97	Bacteria	Bacteroidota	Bacteroidia	Flavobacteriales	Crocinitomicaceae	Fluviicola
ASV225	65	43	60	75	104	84	118	70	85	69	67	60	51	23	88	Bacteria	Bdellovibrionota	Bdellovibrionia	Bdellovibrionales	Bdellovibrionaceae	Bdellovibrio
ASV247	87	63	0	52	38	58	105	71	276	96	58	0	71	43	41	Bacteria	Bacteroidota	Bacteroidia	Cytophagales	Microscillaceae	uncultured
ASV347	496	60	35	51	90	76	0	0	107	0	0	0	47	0	97	Bacteria	Dependentiae	Babeliae	Babeliales	unid. Babeliales	unid. Babeliales
ASV219	217	70	51	8	8	29	15	0	397	19	0	87	27	37	90	Bacteria	Proteobacteria	Gammaproteobacteria	Burkholderiales	Alcaligenaceae	Achromobacter
ASV286	120	66	73	36	0	57	63	92	105	94	50	70	68	63	92	Bacteria	Actinobacteriota	Actinobacteria	Propionibacteriales	Nocardioidaceae	Aeromicrobium
ASV385	67	17	0	30	23	21	22	19	664	0	58	0	74	20	31	Bacteria	Verrucomicrobiota	Verrucomicrobiae	Opitutales	Opitutaceae	Opitutus
ASV183	296	48	9	72	108	52	53	19	94	109	100	0	0	47	37	Bacteria	Verrucomicrobiota	Verrucomicrobiae	Pedosphaerales	Pedosphaeraceae	uncultured
ASV460	0	0	0	19	9	0	7	0	718	11	15	33	107	125	0	Bacteria	Proteobacteria	Gammaproteobacteria	Enterobacterales	Enterobacteriaceae	Enterobacter
ASV265	66	73	49	44	52	61	61	57	131	60	69	91	142	41	43	Bacteria	Proteobacteria	Alphaproteobacteria	Rhizobiales	Xanthobacteraceae	Pseudolabrys
ASV263	168	0	0	126	58	47	89	58	70	119	78	0	85	46	95	Bacteria	Proteobacteria	Gammaproteobacteria	Diplorickettsiales	Diplorickettsiaceae	unid. Diplorickettsiaceae
ASV235	79	59	0	50	48	74	63	62	197	64	77	65	43	62	90	Bacteria	Spirochaetota	Spirochaetia	Spirochaetales	Spirochaetaceae	Spirochaeta_2
ASV315	101	48	32	27	41	35	40	0	45	101	51	13	349	31	118	Bacteria	Abditibacteriota	Abditibacteria	Abditibacteriales	Abditibacteriaceae	Abditibacterium
ASV376	112	521	193	0	0	0	12	0	18	25	0	0	41	14	96	Bacteria	Bacteroidota	Bacteroidia	Chitinophagales	Chitinophagaceae	Taibaiella
ASV257	73	42	59	0	0	304	43	0	74	52	61	157	23	34	108	Bacteria	Bacteroidota	Bacteroidia	Flavobacteriales	Flavobacteriaceae	Flavobacterium
ASV358	5	0	38	0	0	7	28	0	283	31	0	45	516	0	76	Bacteria	Proteobacteria	Alphaproteobacteria	Rhizobiales	Rhizobiaceae	Allorhizobium-Neorhizobium-Pararhizobium-Rhizobium
ASV266	58	50	61	91	0	168	84	67	121	48	44	79	103	35	18	Bacteria	Proteobacteria	Alphaproteobacteria	Sphingomonadales	Sphingomonadaceae	Sphingobium
ASV397	26	25	15	93	20	18	81	30	24	90	49	32	284	191	42	Bacteria	Proteobacteria	Gammaproteobacteria	Legionellales	Legionellaceae	Legionella
ASV282	49	107	79	0	90	41	61	70	294	0	0	79	89	0	57	Bacteria	Chloroflexi	Anaerolineae	Caldilineales	Caldilineaceae	uncultured
ASV272	61	60	53	54	96	33	39	44	138	79	78	50	127	44	59	Bacteria	Proteobacteria	Alphaproteobacteria	Micropepsales	Micropepsaceae	uncultured
ASV197	141	64	46	66	34	113	52	77	148	64	55	39	63	0	49	Bacteria	Proteobacteria	Gammaproteobacteria	Burkholderiales	Oxalobacteraceae	Herminiimonas
ASV181	46	41	55	17	33	63	0	0	54	39	0	86	506	40	29	Bacteria	Proteobacteria	Gammaproteobacteria	Pseudomonadales	Pseudomonadaceae	Pseudomonas
ASV343	88	82	83	47	80	70	75	95	49	76	0	53	74	52	84	Bacteria	Proteobacteria	Alphaproteobacteria	Reyranellales	Reyranellaceae	Reyranella
ASV294	45	107	0	74	0	57	34	63	338	50	28	37	88	15	69	Bacteria	Proteobacteria	Gammaproteobacteria	Burkholderiales	Comamonadaceae	unid. Comamonadaceae
ASV253	167	95	60	61	87	49	57	44	161	0	79	0	55	20	69	Bacteria	Verrucomicrobiota	Verrucomicrobiae	Pedosphaerales	Pedosphaeraceae	uncultured
ASV323	54	103	75	51	0	167	57	90	79	37	31	68	56	52	82	Bacteria	Proteobacteria	Alphaproteobacteria	Rhizobiales	Rhizobiaceae	Mesorhizobium
ASV498	4	0	0	0	0	0	707	277	0	10	0	0	0	0	0	Bacteria	Verrucomicrobiota	Verrucomicrobiae	Opitutales	Opitutaceae	Lacunisphaera
ASV249	44	17	17	98	27	87	139	55	115	68	27	63	110	46	83	Bacteria	Planctomycetota	Planctomycetes	Planctomycetales	Schlesneriaceae	Planctopirus
ASV259	60	59	53	106	55	67	84	0	79	52	53	77	80	103	68	Bacteria	Proteobacteria	Alphaproteobacteria	Paracaedibacterales	Paracaedibacteraceae	uncultured
ASV213	50	179	30	20	50	99	26	20	130	31	54	56	69	44	136	Bacteria	Actinobacteriota	Actinobacteria	Corynebacteriales	Mycobacteriaceae	Mycobacterium
ASV276	54	48	23	73	68	56	51	64	226	80	92	32	44	0	73	Bacteria	Bdellovibrionota	Bdellovibrionia	Bdellovibrionales	Bdellovibrionaceae	Bdellovibrio
ASV296	45	41	42	124	144	55	61	107	41	83	60	36	37	38	70	Bacteria	Proteobacteria	Gammaproteobacteria	Burkholderiales	Comamonadaceae	Pseudorhodoferax
ASV326	81	0	41	84	0	0	0	0	90	0	113	198	298	0	77	Bacteria	Firmicutes	Bacilli	Paenibacillales	Paenibacillaceae	Paenibacillus
ASV268	62	119	54	53	33	104	56	73	68	31	65	84	60	75	40	Bacteria	Proteobacteria	Alphaproteobacteria	Rhizobiales	Rhizobiales_Incertae_Sedis	Bauldia
ASV280	60	61	54	57	62	47	64	87	186	84	71	0	57	0	85	Bacteria	Bacteroidota	Bacteroidia	Chitinophagales	Chitinophagaceae	Puia
ASV422	18	448	236	33	23	0	38	11	23	0	0	60	66	19	0	Bacteria	Proteobacteria	Gammaproteobacteria	Alteromonadales	Alteromonadaceae	Rheinheimera
ASV394	56	81	48	106	60	50	89	33	84	67	87	47	161	0	0	Bacteria	Verrucomicrobiota	Verrucomicrobiae	Opitutales	Opitutaceae	unid. Opitutaceae
ASV301	54	74	37	73	62	64	78	62	177	79	62	25	0	28	89	Bacteria	Proteobacteria	Gammaproteobacteria	Diplorickettsiales	Diplorickettsiaceae	uncultured
ASV318	39	74	38	58	49	25	236	56	176	58	39	38	28	0	49	Bacteria	Proteobacteria	Alphaproteobacteria	Dongiales	Dongiaceae	Dongia
ASV325	8	5	5	28	19	41	18	35	60	260	38	95	66	251	34	Bacteria	Proteobacteria	Gammaproteobacteria	Salinisphaerales	Solimonadaceae	Solimonas
ASV290	71	0	0	73	94	89	80	78	97	67	56	70	76	64	47	Bacteria	Bacteroidota	Bacteroidia	Chitinophagales	Chitinophagaceae	Edaphobaculum
ASV306	100	67	0	70	69	66	49	77	76	59	55	41	51	99	83	Bacteria	Verrucomicrobiota	Verrucomicrobiae	Chthoniobacterales	Terrimicrobiaceae	Terrimicrobium
ASV303	46	94	44	0	0	57	46	84	411	32	0	25	37	38	44	Bacteria	Proteobacteria	Alphaproteobacteria	Rhizobiales	Rhizobiaceae	unid. Rhizobiaceae
ASV327	50	69	30	83	60	71	86	58	95	57	30	59	61	76	70	Bacteria	Proteobacteria	Alphaproteobacteria	Acetobacterales	Acetobacteraceae	unid. Acetobacteraceae
ASV362	69	55	0	61	76	42	86	45	65	49	66	64	165	46	65	Bacteria	Proteobacteria	Alphaproteobacteria	Reyranellales	Reyranellaceae	Reyranella
ASV285	45	35	0	99	60	84	74	58	103	108	63	36	101	29	47	Bacteria	Proteobacteria	Alphaproteobacteria	Rhizobiales	Rhizobiaceae	Mesorhizobium
ASV256	70	96	28	68	196	59	33	32	69	75	63	50	41	0	60	Bacteria	Actinobacteriota	Actinobacteria	Micrococcales	Micrococcaceae	unid. Micrococcaceae
ASV391	85	0	0	63	86	80	73	0	78	66	33	60	201	61	52	Bacteria	Bdellovibrionota	Bdellovibrionia	Bdellovibrionales	Bdellovibrionaceae	Bdellovibrio
ASV317	42	64	0	48	66	23	74	60	58	91	60	68	62	106	110	Bacteria	Proteobacteria	Alphaproteobacteria	Acetobacterales	Acetobacteraceae	uncultured
ASV329	29	9	0	75	49	74	103	100	219	30	51	23	22	84	64	Bacteria	Acidobacteriota	Acidobacteriae	Acidobacteriales	Acidobacteriaceae_(Subgroup_1)	Terriglobus
ASV244	37	66	0	48	0	69	170	109	78	154	0	74	123	0	0	Bacteria	Firmicutes	Bacilli	Paenibacillales	Paenibacillaceae	Paenibacillus
ASV300	83	62	38	80	71	58	74	0	100	25	0	46	110	98	79	Bacteria	Proteobacteria	Alphaproteobacteria	Rhizobiales	Rhizobiaceae	Shinella
ASV299	88	59	0	89	25	82	32	62	89	71	39	103	95	0	90	Bacteria	Proteobacteria	Alphaproteobacteria	Rhizobiales	Xanthobacteraceae	Afipia
ASV351	57	57	0	61	86	55	50	0	87	147	58	66	57	72	67	Bacteria	Proteobacteria	Alphaproteobacteria	Rhizobiales	Devosiaceae	unid. Devosiaceae
ASV338	154	183	45	0	169	39	116	49	105	0	0	0	52	0	0	Bacteria	Planctomycetota	Planctomycetes	Planctomycetales	Rubinisphaeraceae	unid. Rubinisphaeraceae
ASV340	72	0	0	55	89	49	144	54	41	64	60	73	63	57	91	Bacteria	Proteobacteria	Gammaproteobacteria	Legionellales	Legionellaceae	Legionella
ASV304	36	72	56	58	58	70	70	0	55	99	49	63	75	66	82	Bacteria	Proteobacteria	Alphaproteobacteria	Rhizobiales	Xanthobacteraceae	unid. Xanthobacteraceae
ASV387	48	214	108	26	0	106	0	0	0	179	0	49	54	53	66	Bacteria	Bacteroidota	Bacteroidia	Sphingobacteriales	Sphingobacteriaceae	Sphingobacterium
ASV316	17	33	9	8	23	78	77	38	410	25	0	73	41	39	29	Bacteria	Proteobacteria	Alphaproteobacteria	Rhizobiales	Rhizobiaceae	Allorhizobium-Neorhizobium-Pararhizobium-Rhizobium
ASV392	20	5	0	29	0	27	50	47	315	51	21	31	148	73	82	Bacteria	Proteobacteria	Gammaproteobacteria	Salinisphaerales	Solimonadaceae	Alkanibacter
ASV262	36	63	78	86	48	40	75	63	70	103	84	0	66	0	86	Bacteria	Bacteroidota	Bacteroidia	Chitinophagales	37-13	37-13
ASV271	0	0	7	67	32	71	397	137	59	0	12	45	0	0	57	Bacteria	Proteobacteria	Gammaproteobacteria	unid. Gammaproteobacteria	unid. Gammaproteobacteria	unid. Gammaproteobacteria
ASV420	35	121	64	131	35	71	199	44	71	0	62	8	16	8	16	Bacteria	Verrucomicrobiota	Verrucomicrobiae	Verrucomicrobiales	Verrucomicrobiaceae	uncultured
ASV514	0	28	18	70	0	0	8	0	679	0	0	0	0	0	78	Bacteria	Firmicutes	Bacilli	Paenibacillales	Paenibacillaceae	Paenibacillus
ASV295	54	51	53	84	50	51	67	38	101	68	0	80	62	40	78	Bacteria	Bacteroidota	Bacteroidia	Cytophagales	Cytophagaceae	Cytophaga
ASV291	65	186	51	73	73	58	64	0	112	0	0	71	53	66	0	Bacteria	Planctomycetota	Planctomycetes	Pirellulales	Pirellulaceae	Pir4_lineage
ASV104	88	30	14	39	73	71	76	48	59	149	38	45	102	39	0	Bacteria	Bacteroidota	Bacteroidia	Flavobacteriales	Flavobacteriaceae	Flavobacterium
ASV389	58	0	0	51	81	19	0	0	354	137	83	0	0	0	87	Bacteria	Verrucomicrobiota	Verrucomicrobiae	Pedosphaerales	Pedosphaeraceae	uncultured
ASV321	72	93	48	30	55	58	56	60	340	0	0	52	0	0	0	Bacteria	Bacteroidota	Bacteroidia	Cytophagales	Spirosomaceae	Taeseokella
ASV324	89	51	0	74	75	67	42	9	114	68	24	66	81	62	42	Bacteria	Proteobacteria	Alphaproteobacteria	Micropepsales	Micropepsaceae	uncultured
ASV427	51	70	0	86	25	69	75	0	100	66	0	86	84	85	67	Bacteria	Proteobacteria	Gammaproteobacteria	Legionellales	Legionellaceae	Legionella
ASV398	150	202	64	0	33	80	70	32	81	0	0	72	40	0	38	Bacteria	Bacteroidota	Bacteroidia	Chitinophagales	Chitinophagaceae	Terrimonas
ASV334	48	78	62	72	142	101	68	0	37	0	0	94	51	0	105	Bacteria	Proteobacteria	Alphaproteobacteria	Sphingomonadales	Sphingomonadaceae	Sphingomonas
ASV320	0	37	0	53	33	77	90	81	94	86	56	86	87	28	48	Bacteria	Proteobacteria	Alphaproteobacteria	Caulobacterales	Caulobacteraceae	Brevundimonas
ASV322	56	51	53	62	68	56	69	34	64	56	64	56	61	68	38	Bacteria	Bdellovibrionota	Bdellovibrionia	Bacteriovoracales	Bacteriovoracaceae	Peredibacter
ASV467	73	101	0	0	0	0	0	0	444	78	64	0	49	0	42	Bacteria	Proteobacteria	Alphaproteobacteria	Caulobacterales	Caulobacteraceae	Caulobacter
ASV269	0	81	0	57	79	81	43	86	128	88	0	23	30	74	79	Bacteria	Actinobacteriota	Actinobacteria	Micrococcales	Microbacteriaceae	Leifsonia
ASV378	109	34	0	0	0	0	54	39	377	0	0	0	55	0	175	Bacteria	Proteobacteria	Gammaproteobacteria	Legionellales	Legionellaceae	Legionella
ASV350	25	62	0	69	29	49	43	62	113	47	62	77	72	74	55	Bacteria	Proteobacteria	Alphaproteobacteria	Rhizobiales	Beijerinckiaceae	unid. Beijerinckiaceae
ASV433	27	91	73	56	27	77	58	76	51	78	45	52	42	85	0	Bacteria	Bacteroidota	Bacteroidia	Sphingobacteriales	Sphingobacteriaceae	Pedobacter
ASV363	61	52	45	47	37	51	46	39	54	50	65	68	83	82	53	Bacteria	Proteobacteria	Alphaproteobacteria	Acetobacterales	Acetobacteraceae	Rhodovastum
ASV444	41	44	14	28	40	69	19	14	89	62	39	39	256	45	34	Bacteria	Proteobacteria	Alphaproteobacteria	Rhizobiales	Rhizobiaceae	Allorhizobium-Neorhizobium-Pararhizobium-Rhizobium
ASV313	145	123	42	24	0	40	63	0	78	40	0	75	79	53	66	Bacteria	Actinobacteriota	Actinobacteria	Corynebacteriales	Nocardiaceae	Rhodococcus
ASV341	36	68	0	86	47	40	97	56	74	88	30	35	78	34	58	Bacteria	Proteobacteria	Alphaproteobacteria	Rhizobiales	Hyphomicrobiaceae	Hyphomicrobium
ASV424	68	0	0	272	74	0	198	57	25	67	66	0	0	0	0	Bacteria	Verrucomicrobiota	Verrucomicrobiae	Chthoniobacterales	Terrimicrobiaceae	Terrimicrobium
ASV337	0	0	0	70	53	68	50	72	162	100	0	56	50	44	101	Bacteria	Proteobacteria	Alphaproteobacteria	Reyranellales	Reyranellaceae	Reyranella
ASV307	36	70	38	69	0	57	55	34	104	77	71	0	65	54	87	Bacteria	Bdellovibrionota	Bdellovibrionia	Bacteriovoracales	Bacteriovoracaceae	Peredibacter
ASV402	0	0	0	0	0	446	62	38	70	75	0	54	54	18	0	Bacteria	Proteobacteria	Gammaproteobacteria	Xanthomonadales	Xanthomonadaceae	Stenotrophomonas
ASV314	32	91	54	68	57	71	78	59	56	65	0	101	47	35	0	Bacteria	Firmicutes	Bacilli	Paenibacillales	Paenibacillaceae	Cohnella
ASV454	68	65	0	26	48	19	60	48	155	67	49	36	94	31	47	Bacteria	Proteobacteria	Alphaproteobacteria	Rhizobiales	Hyphomicrobiaceae	Hyphomicrobium
ASV484	74	0	4	52	27	0	0	0	0	0	17	475	101	0	60	Bacteria	Actinobacteriota	Actinobacteria	Corynebacteriales	Mycobacteriaceae	Mycobacterium
ASV453	118	88	0	47	0	0	58	0	73	88	0	162	41	0	134	Bacteria	Firmicutes	Bacilli	Paenibacillales	Paenibacillaceae	Cohnella
ASV182	30	32	0	88	23	46	98	45	236	25	33	41	52	41	17	Bacteria	Proteobacteria	Gammaproteobacteria	Burkholderiales	Methylophilaceae	Methylophilus
ASV549	78	186	215	0	0	0	0	0	127	86	0	0	55	59	0	Bacteria	Bacteroidota	Bacteroidia	Chitinophagales	Chitinophagaceae	Taibaiella
ASV370	52	241	60	60	0	60	0	0	0	0	75	33	99	83	40	Bacteria	Bacteroidota	Bacteroidia	Chitinophagales	Chitinophagaceae	unid. Chitinophagaceae
ASV359	75	69	0	48	21	46	49	60	134	50	79	0	71	58	39	Bacteria	Proteobacteria	Alphaproteobacteria	Rhizobiales	Xanthobacteraceae	Pseudolabrys
ASV335	73	44	0	35	82	39	77	0	81	50	84	50	89	0	94	Bacteria	Proteobacteria	Alphaproteobacteria	Rhizobiales	Rhizobiaceae	Allorhizobium-Neorhizobium-Pararhizobium-Rhizobium
ASV405	43	32	0	49	28	19	25	0	108	45	65	78	123	78	104	Bacteria	Proteobacteria	Alphaproteobacteria	Sphingomonadales	Sphingomonadaceae	uncultured
ASV428	48	84	42	0	0	31	59	0	75	91	68	96	47	105	51	Bacteria	Proteobacteria	Gammaproteobacteria	Legionellales	Legionellaceae	Legionella
ASV496	34	49	0	66	0	0	36	51	54	85	66	30	124	63	136	Bacteria	Actinobacteriota	Thermoleophilia	Solirubrobacterales	67-14	67-14
ASV223	27	85	32	0	0	52	57	49	192	69	11	34	96	53	35	Bacteria	Bacteroidota	Bacteroidia	Chitinophagales	Chitinophagaceae	Taibaiella
ASV261	16	0	30	0	0	0	0	0	25	0	47	0	673	0	0	Bacteria	Proteobacteria	Gammaproteobacteria	Pseudomonadales	Moraxellaceae	Psychrobacter
ASV273	146	198	72	0	30	127	0	0	22	0	0	84	17	81	14	Bacteria	Proteobacteria	Gammaproteobacteria	Enterobacterales	Enterobacteriaceae	Enterobacter
ASV516	14	390	151	23	14	0	19	11	21	0	0	37	82	16	13	Bacteria	Proteobacteria	Gammaproteobacteria	Alteromonadales	Alteromonadaceae	Rheinheimera
ASV495	88	0	0	0	19	0	72	72	0	67	99	157	73	40	103	Bacteria	Proteobacteria	Gammaproteobacteria	Legionellales	Legionellaceae	Legionella
ASV584	112	0	0	0	0	0	15	60	590	0	0	0	7	6	0	Bacteria	Planctomycetota	Planctomycetes	Gemmatales	Gemmataceae	uncultured
ASV355	103	52	54	95	23	61	40	0	68	54	78	20	108	31	0	Bacteria	Proteobacteria	Alphaproteobacteria	Rhizobiales	Devosiaceae	unid. Devosiaceae
ASV388	53	45	23	60	0	42	65	26	131	81	81	0	88	0	92	Bacteria	Bacteroidota	Bacteroidia	Cytophagales	Cytophagaceae	Cytophaga
ASV435	0	0	0	84	62	154	0	0	0	0	0	0	378	50	57	Bacteria	Bacteroidota	Bacteroidia	Chitinophagales	Chitinophagaceae	Arachidicoccus
ASV353	121	89	67	0	49	114	0	0	197	0	139	0	0	0	0	Bacteria	Patescibacteria	Parcubacteria	Parcubacteria	Parcubacteria	Parcubacteria
ASV625	0	0	0	0	0	0	0	0	721	0	0	0	0	0	48	Bacteria	Proteobacteria	Gammaproteobacteria	Oceanospirillales	Pseudohongiellaceae	BIyi10
ASV486	67	0	0	68	20	0	35	0	58	108	70	107	71	69	95	Bacteria	Proteobacteria	Alphaproteobacteria	Rhizobiales	Labraceae	Labrys
ASV379	44	52	92	63	39	64	0	0	59	21	73	40	91	47	79	Bacteria	Proteobacteria	Gammaproteobacteria	Burkholderiales	Burkholderiaceae	Burkholderia-Caballeronia-Paraburkholderia
ASV399	47	109	24	41	56	42	31	44	68	47	22	59	96	34	44	Bacteria	Actinobacteriota	Actinobacteria	Micrococcales	Microbacteriaceae	Microbacterium
ASV471	0	0	0	46	67	0	37	59	54	124	108	65	94	58	51	Bacteria	Proteobacteria	Gammaproteobacteria	Xanthomonadales	Rhodanobacteraceae	Rhodanobacter
ASV366	0	122	54	15	0	27	50	55	177	84	69	0	74	35	0	Bacteria	Bacteroidota	Bacteroidia	Flavobacteriales	Flavobacteriaceae	Flavobacterium
ASV559	36	10	0	60	0	0	39	29	31	86	44	20	182	161	63	Bacteria	Proteobacteria	Gammaproteobacteria	Legionellales	Legionellaceae	Legionella
ASV468	53	54	0	52	38	67	29	37	104	49	67	43	77	27	63	Bacteria	Verrucomicrobiota	Chlamydiae	Chlamydiales	Simkaniaceae	uncultured
ASV425	29	55	43	86	50	90	31	41	60	46	65	0	49	63	51	Bacteria	Actinobacteriota	Acidimicrobiia	Microtrichales	Iamiaceae	Iamia
ASV293	106	83	60	41	84	0	80	90	51	0	0	0	78	0	85	Bacteria	Chloroflexi	Anaerolineae	Caldilineales	Caldilineaceae	uncultured
ASV416	0	66	17	41	79	35	84	99	166	46	79	0	45	0	0	Bacteria	Proteobacteria	Alphaproteobacteria	Micavibrionales	Micavibrionaceae	uncultured
ASV396	31	66	38	66	73	56	61	0	57	49	23	51	57	38	90	Bacteria	Bdellovibrionota	Bdellovibrionia	Bdellovibrionales	Bdellovibrionaceae	Bdellovibrio
ASV426	0	0	0	34	38	47	79	80	345	0	0	0	55	0	78	Bacteria	Proteobacteria	Gammaproteobacteria	Burkholderiales	Gallionellaceae	unid. Gallionellaceae
ASV298	71	68	41	64	67	40	76	55	55	60	33	0	62	62	0	Bacteria	Dependentiae	Babeliae	Babeliales	UBA12409	UBA12409
ASV364	122	28	0	35	34	47	51	27	86	47	23	47	123	27	56	Bacteria	Abditibacteriota	Abditibacteria	Abditibacteriales	Abditibacteriaceae	Abditibacterium
ASV308	40	30	49	58	0	84	107	103	54	0	0	38	160	0	29	Bacteria	Bacteroidota	Bacteroidia	Chitinophagales	Chitinophagaceae	Terrimonas
ASV369	68	82	0	0	104	0	50	31	48	67	55	40	49	60	96	Bacteria	Proteobacteria	Alphaproteobacteria	Azospirillales	Azospirillaceae	Azospirillum
ASV423	56	79	0	0	83	60	63	21	33	84	0	57	78	53	83	Bacteria	Proteobacteria	Alphaproteobacteria	Sphingomonadales	Sphingomonadaceae	Novosphingobium
ASV462	0	0	0	0	67	90	80	82	56	74	100	50	85	0	65	Bacteria	Proteobacteria	Gammaproteobacteria	Burkholderiales	Comamonadaceae	unid. Comamonadaceae
ASV274	62	56	57	56	41	42	43	41	63	92	0	51	56	42	45	Bacteria	Proteobacteria	Gammaproteobacteria	Burkholderiales	Alcaligenaceae	unid. Alcaligenaceae
ASV400	62	73	0	58	0	47	49	41	92	83	30	55	44	78	34	Bacteria	Actinobacteriota	Actinobacteria	Micrococcales	Microbacteriaceae	unid. Microbacteriaceae
ASV538	50	38	33	52	38	23	37	50	194	74	32	0	60	0	65	Bacteria	Verrucomicrobiota	Verrucomicrobiae	Pedosphaerales	Pedosphaeraceae	RS25G
ASV412	74	59	0	0	32	51	65	27	40	62	76	70	31	88	70	Bacteria	Proteobacteria	Gammaproteobacteria	Legionellales	Legionellaceae	Legionella
ASV418	149	73	26	22	0	57	83	63	43	74	24	92	0	0	36	Bacteria	Proteobacteria	Alphaproteobacteria	Rhodobacterales	Rhodobacteraceae	Paracoccus
ASV540	47	73	0	65	0	0	67	0	157	60	54	62	59	60	35	Bacteria	Proteobacteria	Alphaproteobacteria	Azospirillales	Inquilinaceae	Inquilinus
ASV463	70	0	0	93	50	45	53	61	170	68	46	0	82	0	0	Bacteria	Bacteroidota	Bacteroidia	Sphingobacteriales	Sphingobacteriaceae	Mucilaginibacter
ASV407	0	70	41	84	96	55	87	98	26	0	23	42	30	0	84	Bacteria	Proteobacteria	Alphaproteobacteria	Sphingomonadales	Sphingomonadaceae	Sphingomonas
ASV279	23	69	93	19	22	66	37	0	66	31	62	38	92	77	40	Bacteria	Proteobacteria	Gammaproteobacteria	Burkholderiales	Burkholderiaceae	Burkholderia-Caballeronia-Paraburkholderia
ASV356	53	81	0	71	35	41	33	74	40	50	0	48	66	82	60	Bacteria	Proteobacteria	Alphaproteobacteria	Rhizobiales	Xanthobacteraceae	unid. Xanthobacteraceae
ASV446	93	84	48	0	37	93	99	74	79	0	0	0	69	0	57	Bacteria	Planctomycetota	Planctomycetes	Planctomycetales	uncultured	uncultured
ASV489	90	0	0	54	156	37	98	0	118	0	18	94	68	0	0	Bacteria	Bacteroidota	Bacteroidia	Sphingobacteriales	KD3-93	KD3-93
ASV510	50	56	73	0	33	67	83	0	0	57	56	13	78	79	88	Bacteria	Proteobacteria	Alphaproteobacteria	Rhizobiales	Devosiaceae	Devosia
ASV189	0	0	48	0	0	0	0	0	682	0	0	0	0	0	0	Bacteria	Verrucomicrobiota	Verrucomicrobiae	Opitutales	Opitutaceae	Opitutus
ASV254	45	48	15	102	0	55	83	67	117	0	76	0	56	0	66	Bacteria	Bacteroidota	Bacteroidia	Chitinophagales	Chitinophagaceae	uncultured
ASV336	37	51	37	38	50	48	48	52	60	85	70	0	77	0	77	Bacteria	Proteobacteria	Alphaproteobacteria	Rickettsiales	SM2D12	SM2D12
ASV406	67	0	32	63	0	67	24	36	93	45	65	42	86	109	0	Bacteria	Proteobacteria	Gammaproteobacteria	Pseudomonadales	Pseudomonadaceae	Pseudomonas
ASV393	101	24	52	31	27	40	41	37	90	55	12	41	106	31	38	Bacteria	Abditibacteriota	Abditibacteria	Abditibacteriales	Abditibacteriaceae	Abditibacterium
ASV550	0	28	0	94	0	131	20	19	29	171	37	83	67	25	22	Bacteria	Proteobacteria	Gammaproteobacteria	Enterobacterales	Enterobacteriaceae	Enterobacter
ASV432	43	41	0	98	96	50	101	55	74	0	0	0	64	21	82	Bacteria	Acidobacteriota	Acidobacteriae	Acidobacteriae	Acidobacteriae	Paludibaculum
ASV409	143	31	41	0	0	12	37	56	151	0	48	205	0	0	0	Bacteria	Planctomycetota	Planctomycetes	Planctomycetales	Schlesneriaceae	Planctopirus
ASV255	71	45	39	99	81	34	59	85	75	0	0	18	54	18	44	Bacteria	Proteobacteria	Alphaproteobacteria	Rhodospirillales	uncultured	uncultured
ASV465	0	53	0	0	0	0	28	0	246	45	0	0	243	25	81	Bacteria	Bacteroidota	Bacteroidia	Sphingobacteriales	Sphingobacteriaceae	Mucilaginibacter
ASV473	35	29	0	51	42	40	43	45	98	48	0	78	113	39	59	Bacteria	Proteobacteria	Alphaproteobacteria	Rhizobiales	Rhizobiaceae	Allorhizobium-Neorhizobium-Pararhizobium-Rhizobium
ASV401	0	0	0	0	67	0	60	39	73	111	59	88	79	55	85	Bacteria	Proteobacteria	Alphaproteobacteria	Rhizobiales	unid. Rhizobiales	unid. Rhizobiales
ASV543	32	0	0	99	0	57	62	31	92	83	0	52	150	58	0	Bacteria	Verrucomicrobiota	Verrucomicrobiae	Pedosphaerales	Pedosphaeraceae	Pedosphaeraceae
ASV639	62	0	0	0	0	0	40	67	302	9	64	0	107	0	65	Bacteria	Planctomycetota	Planctomycetes	Planctomycetales	Schlesneriaceae	Schlesneria
ASV417	45	0	0	27	0	52	68	0	81	70	91	79	64	49	89	Bacteria	Proteobacteria	Gammaproteobacteria	Legionellales	Legionellaceae	Legionella
ASV429	120	0	0	24	22	89	59	16	5	87	0	0	110	0	183	Bacteria	Verrucomicrobiota	Verrucomicrobiae	Verrucomicrobiales	Verrucomicrobiaceae	uncultured
ASV670	0	0	0	16	0	0	72	58	305	0	0	0	57	80	122	Bacteria	Bacteroidota	Bacteroidia	Sphingobacteriales	Sphingobacteriaceae	unid. Sphingobacteriaceae
ASV533	51	0	0	41	32	45	67	0	83	42	70	91	91	50	42	Bacteria	Acidobacteriota	Acidobacteriae	Acidobacteriales	Acidobacteriaceae_(Subgroup_1)	unid. Acidobacteriaceae_(Subgroup_1)
ASV375	64	77	73	76	0	0	47	47	67	0	0	0	79	35	139	Bacteria	Firmicutes	Bacilli	Bacillales	Sporolactobacillaceae	Pullulanibacillus
ASV331	67	104	40	41	40	79	0	0	50	0	39	0	223	20	0	Bacteria	Planctomycetota	Planctomycetes	Planctomycetales	Schlesneriaceae	Planctopirus
ASV386	93	26	34	9	37	32	75	62	27	71	35	37	55	56	52	Bacteria	Proteobacteria	Alphaproteobacteria	Sphingomonadales	Sphingomonadaceae	Sphingopyxis
ASV403	81	39	0	29	37	46	39	47	62	33	29	72	85	37	64	Bacteria	Abditibacteriota	Abditibacteria	Abditibacteriales	Abditibacteriaceae	Abditibacterium
ASV479	47	67	23	64	0	67	45	0	42	78	0	62	87	49	68	Bacteria	Patescibacteria	Saccharimonadia	Saccharimonadales	unid. Saccharimonadales	unid. Saccharimonadales
ASV589	0	0	0	99	138	70	252	43	0	0	0	0	97	0	0	Bacteria	Chloroflexi	Anaerolineae	Caldilineales	Caldilineaceae	uncultured
ASV491	19	70	0	78	79	0	68	0	47	81	76	52	52	0	73	Bacteria	Verrucomicrobiota	Verrucomicrobiae	Opitutales	Opitutaceae	Lacunisphaera
ASV360	32	199	39	48	34	53	14	0	63	51	30	30	29	61	9	Bacteria	Proteobacteria	Alphaproteobacteria	Rhizobiales	Rhizobiaceae	Allorhizobium-Neorhizobium-Pararhizobium-Rhizobium
ASV529	41	0	0	39	109	54	173	66	61	0	0	41	39	0	67	Bacteria	Proteobacteria	Gammaproteobacteria	R7C24	R7C24	R7C24
ASV380	42	20	0	42	41	57	48	49	56	82	62	40	79	24	46	Bacteria	Proteobacteria	Alphaproteobacteria	Rhizobiales	Rhizobiaceae	Allorhizobium-Neorhizobium-Pararhizobium-Rhizobium
ASV557	0	35	39	91	0	118	26	81	63	76	73	0	49	21	14	Bacteria	Actinobacteriota	Actinobacteria	Corynebacteriales	Nocardiaceae	Gordonia
ASV354	56	37	21	56	0	37	81	56	80	78	72	0	43	0	67	Bacteria	Proteobacteria	Alphaproteobacteria	Micavibrionales	uncultured	uncultured
ASV527	57	35	18	37	60	39	54	67	83	73	31	0	69	0	61	Bacteria	Proteobacteria	Gammaproteobacteria	Burkholderiales	Alcaligenaceae	Verticiella
ASV419	0	49	69	14	99	55	52	59	131	81	26	0	26	21	0	Bacteria	Bacteroidota	Bacteroidia	Chitinophagales	Chitinophagaceae	Terrimonas
ASV492	0	67	0	102	0	0	47	0	54	72	79	0	47	115	98	Bacteria	Proteobacteria	Gammaproteobacteria	Legionellales	Legionellaceae	Legionella
ASV309	41	85	39	77	33	49	26	25	51	59	0	102	44	49	0	Bacteria	Firmicutes	Bacilli	Bacillales	Bacillaceae	Bacillus
ASV371	67	52	0	97	58	38	69	0	63	78	50	0	67	0	38	Bacteria	Proteobacteria	Alphaproteobacteria	Rhizobiales	Xanthobacteraceae	Afipia
ASV439	66	108	53	0	51	80	30	0	92	9	0	52	52	44	39	Bacteria	Proteobacteria	Gammaproteobacteria	Pseudomonadales	Pseudomonadaceae	Pseudomonas
ASV330	0	46	0	0	228	45	0	0	47	0	80	111	0	0	118	Bacteria	Bacteroidota	Bacteroidia	Chitinophagales	Chitinophagaceae	Parafilimonas
ASV410	512	58	0	0	0	62	0	0	43	0	0	0	0	0	0	Bacteria	Bacteroidota	Bacteroidia	Flavobacteriales	Crocinitomicaceae	Fluviicola
ASV430	87	56	0	0	264	24	75	62	74	33	0	0	0	0	0	Bacteria	Planctomycetota	Planctomycetes	Planctomycetales	Rubinisphaeraceae	SH-PL14
ASV450	75	56	0	39	91	0	50	0	53	73	47	0	47	42	101	Bacteria	Proteobacteria	Alphaproteobacteria	Rhizobiales	Rhizobiales_Incertae_Sedis	Bauldia
ASV477	59	60	39	61	0	75	60	32	67	52	0	49	53	67	0	Bacteria	Verrucomicrobiota	Verrucomicrobiae	Opitutales	Opitutaceae	IMCC26134
ASV546	218	52	0	0	0	0	110	0	67	48	133	0	45	0	0	Bacteria	Planctomycetota	Planctomycetes	Isosphaerales	Isosphaeraceae	uncultured
ASV445	64	68	82	0	34	0	86	111	0	34	0	88	0	51	52	Bacteria	Dependentiae	Babeliae	Babeliales	unid. Babeliales	unid. Babeliales
ASV188	57	33	39	41	68	127	38	0	61	0	55	85	5	60	0	Bacteria	Proteobacteria	Gammaproteobacteria	Pseudomonadales	Pseudomonadaceae	Pseudomonas
ASV688	46	44	0	78	0	0	35	0	104	40	57	49	60	59	97	Bacteria	Verrucomicrobiota	Verrucomicrobiae	Pedosphaerales	Pedosphaeraceae	uncultured
ASV458	0	225	102	38	31	23	0	0	60	50	75	18	20	23	0	Bacteria	Proteobacteria	Gammaproteobacteria	Xanthomonadales	Xanthomonadaceae	Pseudoxanthomonas
ASV602	0	0	0	0	0	0	0	0	59	0	0	54	244	166	136	Bacteria	Proteobacteria	Gammaproteobacteria	Legionellales	Legionellaceae	unid. Legionellaceae
ASV642	0	0	0	0	54	0	43	0	49	28	67	58	220	82	58	Bacteria	Proteobacteria	Gammaproteobacteria	Burkholderiales	Oxalobacteraceae	unid. Oxalobacteraceae
ASV440	75	69	0	46	0	40	18	45	101	85	73	0	46	0	59	Bacteria	Proteobacteria	Gammaproteobacteria	Xanthomonadales	Rhodanobacteraceae	Rhodanobacter
ASV367	72	55	36	99	56	79	34	15	99	0	38	0	46	9	18	Bacteria	Bdellovibrionota	Bdellovibrionia	Bacteriovoracales	Bacteriovoracaceae	Peredibacter
ASV606	0	39	0	52	53	32	51	29	0	54	41	73	192	39	0	Bacteria	Proteobacteria	Gammaproteobacteria	Enterobacterales	Yersiniaceae	Serratia
ASV474	19	0	0	0	85	71	157	45	160	73	0	0	0	0	43	Bacteria	Verrucomicrobiota	Verrucomicrobiae	Chthoniobacterales	Terrimicrobiaceae	Terrimicrobium
ASV490	69	45	89	47	56	76	44	0	34	76	46	0	31	0	40	Bacteria	Proteobacteria	Alphaproteobacteria	Rhizobiales	Xanthobacteraceae	Afipia
ASV749	81	26	0	21	56	0	0	0	365	0	13	0	88	0	0	Bacteria	Proteobacteria	Gammaproteobacteria	Diplorickettsiales	Diplorickettsiaceae	Aquicella
ASV488	0	0	0	69	52	28	129	52	195	0	0	0	21	57	45	Bacteria	Verrucomicrobiota	Lentisphaeria	SS1-B-02-17	SS1-B-02-17	SS1-B-02-17
ASV591	75	0	0	0	0	0	0	0	139	39	109	83	66	61	73	Bacteria	Proteobacteria	Gammaproteobacteria	Legionellales	Legionellaceae	Legionella
ASV345	53	16	39	38	0	33	0	0	34	0	0	52	0	351	23	Bacteria	Bacteroidota	Bacteroidia	Cytophagales	Spirosomaceae	Dyadobacter
ASV404	68	0	0	26	36	66	36	35	115	55	0	46	46	48	62	Bacteria	Proteobacteria	Gammaproteobacteria	Enterobacterales	unid. Enterobacterales	unid. Enterobacterales
ASV485	63	53	0	59	63	0	51	0	26	0	49	52	62	80	81	Bacteria	Proteobacteria	Gammaproteobacteria	Legionellales	Legionellaceae	Legionella
ASV736	103	41	0	211	39	23	66	0	38	0	0	66	51	0	0	Bacteria	Verrucomicrobiota	Chlamydiae	Chlamydiales	Parachlamydiaceae	Candidatus_Protochlamydia
ASV455	60	89	80	47	64	47	32	0	85	40	0	0	41	52	0	Bacteria	Proteobacteria	Alphaproteobacteria	Rhizobiales	Xanthobacteraceae	Afipia
ASV441	54	60	84	76	73	24	0	0	36	0	0	103	44	79	0	Bacteria	Verrucomicrobiota	Verrucomicrobiae	Chthoniobacterales	Terrimicrobiaceae	Terrimicrobium
ASV560	42	72	0	133	0	58	60	81	84	57	0	0	45	0	0	Bacteria	Bacteroidota	Bacteroidia	Chitinophagales	Chitinophagaceae	Taibaiella
ASV588	24	0	0	78	29	41	47	52	61	38	32	24	122	37	47	Bacteria	Verrucomicrobiota	Verrucomicrobiae	Opitutales	Opitutaceae	uncultured
ASV657	46	0	2	107	0	40	0	0	371	0	34	2	3	27	0	Bacteria	Verrucomicrobiota	Verrucomicrobiae	Verrucomicrobiales	Rubritaleaceae	Luteolibacter
ASV604	0	0	95	30	0	0	91	85	97	0	39	86	105	0	0	Bacteria	Bacteroidota	Bacteroidia	Flavobacteriales	Weeksellaceae	Moheibacter
ASV551	54	0	0	51	84	71	60	75	48	66	48	8	62	0	0	Bacteria	Proteobacteria	Gammaproteobacteria	Pseudomonadales	Pseudomonadaceae	Pseudomonas
ASV506	35	0	0	59	22	85	121	74	31	43	0	20	54	0	81	Bacteria	Verrucomicrobiota	Verrucomicrobiae	Pedosphaerales	Pedosphaeraceae	Pedosphaeraceae
ASV415	136	32	39	0	0	0	15	0	258	0	0	48	16	22	58	Bacteria	Proteobacteria	Gammaproteobacteria	Burkholderiales	Alcaligenaceae	Achromobacter
ASV464	33	0	0	67	46	92	53	34	59	70	0	0	33	72	61	Bacteria	Firmicutes	Bacilli	Paenibacillales	Paenibacillaceae	Paenibacillus
ASV505	57	89	80	43	0	0	0	40	70	55	21	117	48	0	0	Bacteria	Actinobacteriota	Thermoleophilia	Solirubrobacterales	67-14	67-14
ASV661	59	77	72	53	0	62	0	0	0	93	48	43	0	78	35	Bacteria	Patescibacteria	Saccharimonadia	Saccharimonadales	Saccharimonadaceae	TM7a
ASV377	67	270	69	0	0	54	0	0	62	0	0	51	46	0	0	Bacteria	Bacteroidota	Bacteroidia	Sphingobacteriales	Sphingobacteriaceae	Pedobacter
ASV713	139	60	14	58	9	0	54	0	70	0	75	30	36	72	0	Bacteria	Proteobacteria	Alphaproteobacteria	Acetobacterales	Acetobacteraceae	uncultured
ASV601	58	0	0	76	63	0	55	35	0	0	41	53	41	85	108	Bacteria	Proteobacteria	Alphaproteobacteria	unid. Alphaproteobacteria	unid. Alphaproteobacteria	unid. Alphaproteobacteria
ASV390	102	0	0	0	0	85	63	75	65	72	46	0	0	22	84	Bacteria	Bacteroidota	Bacteroidia	Flavobacteriales	Crocinitomicaceae	Fluviicola
ASV554	104	0	0	91	0	51	43	35	54	52	46	0	52	32	53	Bacteria	Proteobacteria	Gammaproteobacteria	Diplorickettsiales	Diplorickettsiaceae	unid. Diplorickettsiaceae
ASV650	0	62	101	0	0	53	18	0	0	67	77	0	65	114	56	Bacteria	Actinobacteriota	Actinobacteria	Micrococcales	Brevibacteriaceae	Brevibacterium
ASV421	75	200	53	0	81	64	0	0	83	0	0	0	56	0	0	Bacteria	Verrucomicrobiota	Verrucomicrobiae	Pedosphaerales	Pedosphaeraceae	Pedosphaeraceae
ASV518	43	62	0	40	54	27	62	29	45	60	29	0	67	47	46	Bacteria	Proteobacteria	Alphaproteobacteria	Rhizobiales	Xanthobacteraceae	Afipia
ASV532	35	62	0	0	57	26	43	0	387	0	0	0	0	0	0	Bacteria	Proteobacteria	Gammaproteobacteria	Cellvibrionales	Porticoccaceae	Porticoccus
ASV302	25	69	0	59	81	43	173	71	59	0	27	0	0	0	0	Bacteria	Bdellovibrionota	Bdellovibrionia	Bacteriovoracales	Bacteriovoracaceae	Peredibacter
ASV361	49	56	31	31	0	27	0	0	56	20	0	157	65	71	44	Bacteria	Proteobacteria	Gammaproteobacteria	Enterobacterales	Enterobacteriaceae	Enterobacter
ASV503	119	75	0	0	0	0	0	0	0	137	90	0	52	55	79	Bacteria	Bacteroidota	Bacteroidia	Chitinophagales	Chitinophagaceae	uncultured
ASV456	43	44	27	37	67	48	0	0	78	42	40	0	66	28	86	Bacteria	Proteobacteria	Gammaproteobacteria	Burkholderiales	Alcaligenaceae	unid. Alcaligenaceae
ASV767	73	0	20	215	25	27	0	69	45	0	72	0	60	0	0	Bacteria	Verrucomicrobiota	Chlamydiae	Chlamydiales	Parachlamydiaceae	Candidatus_Protochlamydia
ASV583	33	43	0	31	0	28	30	20	224	23	33	0	81	36	21	Bacteria	Bacteroidota	Bacteroidia	Sphingobacteriales	Sphingobacteriaceae	Mucilaginibacter
ASV476	119	0	0	0	36	24	128	60	10	32	57	44	55	36	0	Bacteria	Proteobacteria	Gammaproteobacteria	Steroidobacterales	Steroidobacteraceae	Steroidobacter
ASV413	38	0	31	87	76	0	70	0	55	67	45	0	68	27	33	Bacteria	Proteobacteria	Alphaproteobacteria	Azospirillales	Inquilinaceae	Inquilinus
ASV466	120	36	39	39	0	39	30	52	25	50	42	48	37	40	0	Bacteria	Actinobacteriota	Actinobacteria	Micrococcales	Microbacteriaceae	Microbacterium
ASV526	55	42	0	0	82	36	64	0	165	0	79	0	0	0	70	Bacteria	Planctomycetota	Planctomycetes	Planctomycetales	Schlesneriaceae	Planctopirus
ASV703	0	68	49	0	50	0	0	0	383	0	0	0	43	0	0	Bacteria	Planctomycetota	Planctomycetes	Pirellulales	Pirellulaceae	uncultured
ASV443	0	78	70	0	0	62	69	32	47	0	55	72	69	0	38	Bacteria	Bacteroidota	Bacteroidia	Chitinophagales	Chitinophagaceae	uncultured
ASV558	52	43	53	29	56	57	53	0	24	47	0	28	52	43	55	Bacteria	Proteobacteria	Alphaproteobacteria	Rhizobiales	Beijerinckiaceae	Bosea
ASV628	46	0	19	0	62	0	20	34	84	57	43	47	55	82	43	Bacteria	Spirochaetota	Spirochaetia	Spirochaetales	Spirochaetaceae	Spirochaeta_2
ASV747	76	106	36	0	34	56	71	81	74	0	0	0	58	0	0	Bacteria	Myxococcota	Polyangia	Polyangiales	BIrii41	BIrii41
ASV769	0	296	176	0	0	0	39	26	7	0	0	1	26	20	1	Bacteria	Proteobacteria	Gammaproteobacteria	Alteromonadales	Alteromonadaceae	Rheinheimera
ASV436	37	5	42	0	0	37	10	0	268	29	0	29	44	22	67	Bacteria	Proteobacteria	Alphaproteobacteria	Rhizobiales	Rhizobiaceae	Allorhizobium-Neorhizobium-Pararhizobium-Rhizobium
ASV459	0	60	72	69	31	21	59	72	30	20	0	67	87	0	0	Bacteria	Proteobacteria	Alphaproteobacteria	Sphingomonadales	Sphingomonadaceae	unid. Sphingomonadaceae
ASV480	0	0	42	0	0	248	83	0	68	44	0	43	60	0	0	Bacteria	Proteobacteria	Gammaproteobacteria	Cellvibrionales	Cellvibrionaceae	Cellvibrio
ASV535	0	78	37	0	0	0	77	73	210	0	0	0	74	0	39	Bacteria	Bacteroidota	Bacteroidia	Cytophagales	Cyclobacteriaceae	Marinoscillum
ASV580	28	17	0	46	44	78	22	53	49	44	34	50	56	18	48	Bacteria	Proteobacteria	Alphaproteobacteria	Rhizobiales	Rhizobiales_Incertae_Sedis	Bauldia
ASV502	70	94	62	0	48	60	0	38	74	0	0	57	72	11	0	Bacteria	Bacteroidota	Kapabacteria	Kapabacteriales	Kapabacteriales	Kapabacteriales
ASV813	0	0	0	61	0	0	379	88	0	45	0	12	0	0	0	Bacteria	Bacteroidota	Bacteroidia	Chitinophagales	Chitinophagaceae	Parafilimonas
ASV534	69	71	28	0	46	0	0	0	55	0	53	59	59	46	97	Bacteria	Proteobacteria	Gammaproteobacteria	Burkholderiales	Burkholderiaceae	Burkholderia-Caballeronia-Paraburkholderia
ASV633	67	0	0	51	0	0	63	0	57	56	76	67	64	38	44	Bacteria	Bacteroidota	Bacteroidia	Sphingobacteriales	Sphingobacteriaceae	Mucilaginibacter
ASV499	0	53	0	17	48	45	55	0	100	62	22	38	0	63	79	Bacteria	Proteobacteria	Alphaproteobacteria	Rhizobiales	Rhizobiaceae	Allorhizobium-Neorhizobium-Pararhizobium-Rhizobium
ASV720	0	0	0	0	0	0	0	0	498	0	0	0	84	0	0	Bacteria	Verrucomicrobiota	Verrucomicrobiae	Pedosphaerales	Pedosphaeraceae	uncultured
ASV824	68	91	44	0	95	0	121	67	95	0	0	0	0	0	0	Bacteria	Planctomycetota	Planctomycetes	Planctomycetales	Schlesneriaceae	Schlesneria
ASV544	64	0	0	64	59	0	18	0	28	60	46	100	29	68	42	Bacteria	Proteobacteria	Alphaproteobacteria	Caulobacterales	Caulobacteraceae	uncultured
ASV447	57	24	0	56	45	45	59	0	64	0	0	76	61	27	62	Bacteria	Verrucomicrobiota	Verrucomicrobiae	Verrucomicrobiales	Rubritaleaceae	Luteolibacter
ASV531	52	82	0	33	113	46	72	0	72	57	0	0	0	0	48	Bacteria	Proteobacteria	Alphaproteobacteria	Rhodobacterales	Rhodobacteraceae	Cereibacter
ASV528	130	114	78	0	0	0	0	0	55	0	0	47	40	30	80	Bacteria	Actinobacteriota	Actinobacteria	Corynebacteriales	Nocardiaceae	Williamsia
ASV461	144	40	18	0	79	96	0	0	64	62	27	0	0	0	43	Bacteria	Proteobacteria	Gammaproteobacteria	Xanthomonadales	Rhodanobacteraceae	Dyella
ASV509	76	69	0	0	23	0	52	67	106	32	56	0	51	0	41	Bacteria	Proteobacteria	Alphaproteobacteria	Rhizobiales	Hyphomicrobiaceae	Hyphomicrobium
ASV603	68	0	0	69	96	43	74	0	60	0	70	36	0	0	55	Bacteria	Proteobacteria	Gammaproteobacteria	unid. Gammaproteobacteria	unid. Gammaproteobacteria	unid. Gammaproteobacteria
ASV836	45	155	52	65	47	24	0	0	21	0	0	0	24	75	63	Bacteria	Proteobacteria	Gammaproteobacteria	Legionellales	Legionellaceae	Legionella
ASV575	30	34	25	57	18	142	42	13	15	57	31	47	2	52	5	Bacteria	Proteobacteria	Gammaproteobacteria	Pseudomonadales	Pseudomonadaceae	Pseudomonas
ASV504	45	36	41	15	3	4	6	3	290	9	1	31	16	2	67	Bacteria	Proteobacteria	Gammaproteobacteria	Burkholderiales	Alcaligenaceae	Achromobacter
ASV839	0	0	0	0	0	0	0	0	0	569	0	0	0	0	0	Bacteria	Planctomycetota	Planctomycetes	Planctomycetales	Rubinisphaeraceae	Planctomicrobium
ASV500	0	85	61	0	0	0	0	78	0	67	55	0	97	30	95	Bacteria	Bacteroidota	Bacteroidia	Sphingobacteriales	KD3-93	KD3-93
ASV539	94	35	13	56	47	105	52	76	43	7	0	0	0	0	40	Bacteria	Bacteroidota	Bacteroidia	Sphingobacteriales	NS11-12_marine_group	NS11-12_marine_group
ASV693	20	24	0	52	33	33	69	60	1	99	20	7	135	15	0	Bacteria	Proteobacteria	Gammaproteobacteria	Burkholderiales	Alcaligenaceae	Achromobacter
ASV598	50	34	31	0	38	17	47	0	66	18	0	131	63	0	72	Bacteria	Proteobacteria	Alphaproteobacteria	Rhizobiales	Rhizobiaceae	Ensifer
ASV743	52	50	0	75	65	51	42	43	55	50	40	0	43	0	0	Bacteria	Proteobacteria	Alphaproteobacteria	Caulobacterales	Caulobacteraceae	Caulobacter
ASV596	0	0	0	0	0	0	0	0	60	147	73	284	0	0	0	Bacteria	Verrucomicrobiota	Verrucomicrobiae	Verrucomicrobiales	Rubritaleaceae	Luteolibacter
ASV511	60	65	79	0	33	51	0	0	91	0	0	101	38	45	0	Bacteria	Proteobacteria	Gammaproteobacteria	Pseudomonadales	Moraxellaceae	Acinetobacter
ASV508	27	23	48	0	0	54	46	52	55	60	59	33	45	60	0	Bacteria	Proteobacteria	Alphaproteobacteria	Rhizobiales	Devosiaceae	Devosia
ASV568	0	0	0	82	45	0	130	42	210	0	0	0	15	38	0	Bacteria	Verrucomicrobiota	Lentisphaeria	SS1-B-02-17	SS1-B-02-17	SS1-B-02-17
ASV530	0	77	78	0	80	0	76	45	0	59	16	27	70	33	0	Bacteria	Verrucomicrobiota	Verrucomicrobiae	Pedosphaerales	Pedosphaeraceae	Pedosphaeraceae
ASV647	76	53	59	0	28	53	48	20	126	47	0	0	48	0	0	Bacteria	Verrucomicrobiota	Verrucomicrobiae	Verrucomicrobiales	Verrucomicrobiaceae	uncultured
ASV469	28	32	0	74	51	50	71	58	88	0	0	0	0	0	104	Bacteria	Proteobacteria	Alphaproteobacteria	Rhodospirillales	uncultured	uncultured
ASV679	73	0	0	88	0	0	61	47	63	47	92	53	32	0	0	Bacteria	Bacteroidota	Bacteroidia	Chitinophagales	Chitinophagaceae	Taibaiella
ASV481	0	0	0	46	39	0	68	26	34	68	24	62	115	51	22	Bacteria	Bdellovibrionota	Bdellovibrionia	Bdellovibrionales	Bdellovibrionaceae	Bdellovibrio
ASV494	37	82	48	33	60	59	0	0	0	60	42	0	105	0	29	Bacteria	Bacteroidota	Bacteroidia	Chitinophagales	Chitinophagaceae	Terrimonas
ASV760	11	62	53	0	0	37	88	66	130	0	0	39	54	15	0	Bacteria	Bacteroidota	Bacteroidia	Flavobacteriales	Weeksellaceae	Chryseobacterium
ASV788	0	0	0	24	0	0	62	52	80	42	55	34	84	39	83	Bacteria	Dependentiae	Babeliae	Babeliales	unid. Babeliales	unid. Babeliales
ASV497	0	41	23	104	0	28	48	66	0	0	52	98	38	55	0	Bacteria	Bacteroidota	Bacteroidia	Flavobacteriales	Crocinitomicaceae	Fluviicola
ASV556	43	0	0	0	61	0	56	69	36	38	0	51	0	84	115	Bacteria	Proteobacteria	Alphaproteobacteria	Caulobacterales	Caulobacteraceae	Phenylobacterium
ASV593	0	47	51	22	22	23	31	0	72	31	75	83	15	21	59	Bacteria	Bacteroidota	Bacteroidia	Sphingobacteriales	Sphingobacteriaceae	Pedobacter
ASV682	67	0	0	0	76	0	73	91	67	42	0	0	109	0	24	Bacteria	Firmicutes	Bacilli	Paenibacillales	Paenibacillaceae	Paenibacillus
ASV382	106	40	27	21	0	55	10	5	28	39	0	83	65	50	17	Bacteria	Proteobacteria	Gammaproteobacteria	Enterobacterales	Enterobacteriaceae	Enterobacter
ASV618	0	33	43	61	51	0	90	0	0	51	0	64	25	59	69	Bacteria	Bacteroidota	Bacteroidia	Flavobacteriales	Weeksellaceae	Chryseobacterium
ASV801	0	0	0	41	31	82	64	0	94	148	0	0	67	19	0	Bacteria	Proteobacteria	Gammaproteobacteria	Burkholderiales	Comamonadaceae	Variovorax
ASV681	0	0	0	29	65	0	48	0	51	38	39	71	102	47	54	Bacteria	Proteobacteria	Alphaproteobacteria	Rhizobiales	Hyphomicrobiaceae	Hyphomicrobium
ASV715	0	0	0	58	0	0	72	114	63	0	42	0	89	0	105	Bacteria	Proteobacteria	Alphaproteobacteria	Rhizobiales	Xanthobacteraceae	Pseudolabrys
ASV621	42	35	0	32	35	36	31	0	34	78	23	31	142	0	23	Bacteria	Bdellovibrionota	Bdellovibrionia	Bdellovibrionales	Bdellovibrionaceae	Bdellovibrio
ASV305	57	0	0	0	43	37	10	0	0	90	57	66	0	59	121	Bacteria	Proteobacteria	Gammaproteobacteria	Xanthomonadales	Rhodanobacteraceae	Dyella
ASV689	29	41	50	40	39	0	40	0	84	36	0	47	64	0	70	Bacteria	Verrucomicrobiota	Chlamydiae	Chlamydiales	Simkaniaceae	uncultured
ASV777	0	0	0	36	0	17	33	14	370	0	31	0	39	0	0	Bacteria	Abditibacteriota	Abditibacteria	Abditibacteriales	Abditibacteriaceae	Abditibacterium
ASV483	115	47	32	0	65	0	0	0	35	0	0	95	46	59	45	Bacteria	Actinobacteriota	Actinobacteria	Corynebacteriales	Nocardiaceae	Gordonia
ASV586	13	55	20	36	37	170	27	0	44	76	0	0	33	0	23	Bacteria	Proteobacteria	Gammaproteobacteria	Burkholderiales	Comamonadaceae	unid. Comamonadaceae
ASV803	0	0	0	22	0	0	17	0	127	0	138	35	72	63	59	Bacteria	Proteobacteria	Gammaproteobacteria	Salinisphaerales	Solimonadaceae	Alkanibacter
ASV896	72	0	0	0	87	0	193	64	0	0	38	0	44	0	34	Bacteria	Proteobacteria	Gammaproteobacteria	Diplorickettsiales	Diplorickettsiaceae	Aquicella
ASV695	94	37	42	205	28	19	29	0	19	0	0	0	56	0	0	Bacteria	Verrucomicrobiota	Chlamydiae	Chlamydiales	Parachlamydiaceae	Candidatus_Protochlamydia
ASV759	0	85	105	0	19	0	120	57	24	0	0	27	71	0	21	Bacteria	Proteobacteria	Gammaproteobacteria	Aeromonadales	Aeromonadaceae	Aeromonas
ASV870	0	57	0	56	0	7	35	19	336	0	0	0	18	0	0	Bacteria	Abditibacteriota	Abditibacteria	Abditibacteriales	Abditibacteriaceae	Abditibacterium
ASV702	44	27	0	20	0	19	34	0	26	0	47	47	195	41	27	Bacteria	Proteobacteria	Gammaproteobacteria	Burkholderiales	Burkholderiaceae	Burkholderia-Caballeronia-Paraburkholderia
ASV719	41	56	0	0	0	0	31	0	33	35	34	84	78	35	100	Bacteria	Acidobacteriota	Acidobacteriae	Acidobacteriales	Acidobacteriaceae_(Subgroup_1)	Acidicapsa
ASV851	49	0	0	62	0	69	77	72	54	0	0	0	25	0	118	Bacteria	Verrucomicrobiota	Verrucomicrobiae	Chthoniobacterales	Terrimicrobiaceae	Terrimicrobium
ASV582	0	0	37	88	0	59	23	0	72	26	55	0	49	48	68	Bacteria	Actinobacteriota	Actinobacteria	Micrococcales	Microbacteriaceae	Curtobacterium
ASV781	30	37	0	45	29	22	47	33	83	35	13	52	76	0	22	Bacteria	Proteobacteria	Alphaproteobacteria	Rhizobiales	Hyphomicrobiaceae	Hyphomicrobium
ASV648	0	0	0	53	0	40	26	0	0	99	21	0	0	88	195	Bacteria	Bacteroidota	Bacteroidia	Chitinophagales	Chitinophagaceae	Arachidicoccus
ASV630	0	22	33	0	27	55	37	34	142	20	20	64	57	10	0	Bacteria	Proteobacteria	Gammaproteobacteria	Xanthomonadales	Xanthomonadaceae	Pseudoxanthomonas
ASV537	20	41	53	0	23	0	53	0	69	38	0	29	68	66	58	Bacteria	Proteobacteria	Alphaproteobacteria	Rhizobiales	Rhizobiaceae	unid. Rhizobiaceae
ASV570	0	0	0	54	48	20	118	65	168	0	0	0	9	36	0	Bacteria	Verrucomicrobiota	Lentisphaeria	SS1-B-02-17	SS1-B-02-17	SS1-B-02-17
ASV843	0	0	0	49	52	51	45	49	53	0	0	0	118	0	101	Bacteria	Proteobacteria	Alphaproteobacteria	Rhodospirillales	uncultured	uncultured
ASV478	52	35	0	0	53	0	56	0	54	0	36	55	69	32	75	Bacteria	Dependentiae	Babeliae	Babeliales	unid. Babeliales	unid. Babeliales
ASV674	0	52	21	74	0	30	70	49	61	56	0	0	104	0	0	Bacteria	Actinobacteriota	Actinobacteria	Propionibacteriales	Nocardioidaceae	Nocardioides
ASV507	26	71	0	0	114	93	31	71	59	0	0	0	0	0	50	Bacteria	Verrucomicrobiota	Verrucomicrobiae	Pedosphaerales	Pedosphaeraceae	uncultured
ASV607	94	0	0	0	65	0	68	87	81	28	0	0	53	0	38	Bacteria	Verrucomicrobiota	Verrucomicrobiae	Opitutales	Opitutaceae	Lacunisphaera
ASV766	0	0	0	0	0	0	0	0	271	0	67	43	0	50	83	Bacteria	Proteobacteria	Alphaproteobacteria	Sphingomonadales	Sphingomonadaceae	Novosphingobium
ASV933	42	80	44	77	24	39	39	19	0	0	0	0	22	69	59	Bacteria	Proteobacteria	Gammaproteobacteria	Legionellales	Legionellaceae	Legionella
ASV457	72	116	23	0	0	0	0	0	67	0	0	70	62	37	65	Bacteria	Proteobacteria	Gammaproteobacteria	Burkholderiales	Comamonadaceae	unid. Comamonadaceae
ASV563	39	36	0	0	0	0	88	70	44	62	0	0	53	0	120	Bacteria	Firmicutes	Bacilli	Paenibacillales	Paenibacillaceae	Paenibacillus
ASV687	0	48	0	44	0	57	71	0	48	73	0	69	72	30	0	Bacteria	Verrucomicrobiota	Verrucomicrobiae	Chthoniobacterales	Terrimicrobiaceae	Terrimicrobium
ASV519	60	31	0	0	87	56	39	65	81	0	0	0	0	0	92	Bacteria	Proteobacteria	Gammaproteobacteria	Burkholderiales	unid. Burkholderiales	unid. Burkholderiales
ASV567	28	33	0	0	70	0	61	0	69	0	41	53	77	27	49	Bacteria	Proteobacteria	Alphaproteobacteria	Rhizobiales	Kaistiaceae	Kaistia
ASV609	26	31	0	39	32	0	51	0	78	27	32	20	119	27	25	Bacteria	Proteobacteria	Alphaproteobacteria	Rhizobiales	Kaistiaceae	Kaistia
ASV857	0	46	45	67	42	40	37	0	32	54	40	0	38	66	0	Bacteria	Proteobacteria	Gammaproteobacteria	Burkholderiales	Comamonadaceae	Comamonas
ASV581	19	34	29	54	35	96	103	62	40	33	0	0	0	0	0	Bacteria	Proteobacteria	Gammaproteobacteria	Oceanospirillales	Pseudohongiellaceae	BIyi10
ASV746	0	0	0	59	0	0	0	0	0	71	46	0	84	0	245	Bacteria	Proteobacteria	Gammaproteobacteria	Xanthomonadales	Rhodanobacteraceae	Rhodanobacter
ASV374	35	43	59	0	0	29	49	0	36	37	0	33	26	117	39	Bacteria	Proteobacteria	Gammaproteobacteria	Enterobacterales	Erwiniaceae	Pantoea
ASV522	0	0	0	34	0	0	105	57	50	36	65	0	78	0	78	Bacteria	Proteobacteria	Alphaproteobacteria	Rhizobiales	Hyphomicrobiaceae	Hyphomicrobium
ASV675	34	28	0	12	44	29	27	0	91	46	46	47	68	0	31	Bacteria	Proteobacteria	Alphaproteobacteria	Rhizobiales	Rhizobiaceae	Allorhizobium-Neorhizobium-Pararhizobium-Rhizobium
ASV561	32	30	0	53	68	82	24	0	37	60	0	0	67	47	0	Bacteria	Proteobacteria	Alphaproteobacteria	Rhizobiales	Rhizobiaceae	unid. Rhizobiaceae
ASV564	60	0	28	17	0	35	66	0	48	0	91	0	60	50	45	Bacteria	Proteobacteria	Alphaproteobacteria	Caulobacterales	Caulobacteraceae	Asticcacaulis
ASV565	72	56	78	0	0	60	60	0	53	43	0	32	46	0	0	Bacteria	Actinobacteriota	Actinobacteria	Micrococcales	Cellulomonadaceae	Cellulomonas
ASV846	44	73	41	0	0	25	92	38	37	0	0	0	99	0	50	Bacteria	Bacteroidota	Bacteroidia	Sphingobacteriales	Sphingobacteriaceae	Pedobacter
ASV595	113	21	0	22	39	38	42	0	15	59	32	10	39	48	20	Bacteria	Proteobacteria	Gammaproteobacteria	Enterobacterales	Erwiniaceae	Pantoea
ASV723	0	28	55	35	91	0	63	26	20	33	34	15	29	69	0	Bacteria	Verrucomicrobiota	Verrucomicrobiae	Verrucomicrobiales	Rubritaleaceae	Luteolibacter
ASV879	0	103	67	0	0	0	0	0	250	0	52	0	12	14	0	Bacteria	Bacteroidota	Bacteroidia	Sphingobacteriales	Sphingobacteriaceae	Mucilaginibacter
ASV438	45	37	52	0	38	34	80	56	54	0	0	0	68	0	33	Bacteria	Proteobacteria	Gammaproteobacteria	Ectothiorhodospirales	Thioalkalispiraceae	uncultured
ASV579	0	0	0	88	0	0	41	0	0	44	91	0	96	66	70	Bacteria	Proteobacteria	Alphaproteobacteria	Rhodobacterales	Rhodobacteraceae	Rhodobacter
ASV608	43	34	0	0	0	0	26	28	137	0	54	44	48	44	38	Bacteria	Proteobacteria	Gammaproteobacteria	Legionellales	Legionellaceae	Legionella
ASV646	46	255	67	0	0	0	0	0	0	0	0	26	63	0	38	Bacteria	Bacteroidota	Bacteroidia	Sphingobacteriales	NS11-12_marine_group	NS11-12_marine_group
ASV864	0	117	53	100	0	0	0	0	22	113	0	0	67	23	0	Bacteria	Bacteroidota	Bacteroidia	Flavobacteriales	Flavobacteriaceae	Flavobacterium
ASV624	13	32	10	48	20	51	25	23	12	98	19	19	100	14	10	Bacteria	Proteobacteria	Gammaproteobacteria	Enterobacterales	Enterobacteriaceae	Enterobacter
ASV900	0	202	59	0	0	0	0	0	194	0	0	0	38	0	0	Bacteria	Bacteroidota	Bacteroidia	Flavobacteriales	Flavobacteriaceae	Flavobacterium
ASV619	86	41	83	0	51	0	0	0	57	32	0	61	50	31	0	Bacteria	Proteobacteria	Alphaproteobacteria	Sphingomonadales	Sphingomonadaceae	Sphingopyxis
ASV622	58	28	0	54	15	14	14	0	85	39	44	17	82	24	18	Bacteria	Acidobacteriota	Acidobacteriae	Acidobacteriales	Acidobacteriaceae_(Subgroup_1)	Terriglobus
ASV520	71	37	0	36	0	0	45	0	64	46	30	0	63	39	60	Bacteria	Bdellovibrionota	Bdellovibrionia	Bacteriovoracales	Bacteriovoracaceae	Peredibacter
ASV576	28	0	0	0	0	0	25	0	193	53	0	50	61	77	0	Bacteria	Verrucomicrobiota	Verrucomicrobiae	Verrucomicrobiales	Verrucomicrobiaceae	Prosthecobacter
ASV763	100	0	0	0	0	0	0	0	145	78	0	0	41	44	79	Bacteria	Actinobacteriota	Actinobacteria	Micrococcales	Microbacteriaceae	unid. Microbacteriaceae
ASV635	67	86	0	0	0	0	44	0	50	35	67	98	39	0	0	Bacteria	Proteobacteria	Alphaproteobacteria	Rhizobiales	Xanthobacteraceae	Pseudolabrys
ASV665	16	53	33	0	0	24	0	0	32	72	0	32	111	51	61	Bacteria	Proteobacteria	Alphaproteobacteria	Sphingomonadales	Sphingomonadaceae	Sphingopyxis
ASV434	61	0	0	84	100	40	47	47	58	47	0	0	0	0	0	Bacteria	Bacteroidota	Bacteroidia	Chitinophagales	Chitinophagaceae	uncultured
ASV344	0	57	51	84	0	35	0	0	0	76	0	157	23	0	0	Bacteria	Proteobacteria	Gammaproteobacteria	Alteromonadales	Alteromonadaceae	Rheinheimera
ASV431	98	0	62	53	0	17	0	0	0	25	0	46	67	67	48	Bacteria	Proteobacteria	Gammaproteobacteria	Xanthomonadales	Rhodanobacteraceae	Rhodanobacter
ASV555	0	0	0	69	43	0	72	0	47	87	0	0	47	51	67	Bacteria	Proteobacteria	Alphaproteobacteria	Puniceispirillales	uncultured	uncultured
ASV592	0	0	47	78	39	27	0	34	82	0	0	88	0	88	0	Bacteria	Bacteroidota	Bacteroidia	Flavobacteriales	Flavobacteriaceae	Flavobacterium
ASV501	45	38	17	74	0	0	0	0	12	113	53	0	58	55	16	Bacteria	Actinobacteriota	Actinobacteria	Corynebacteriales	Nocardiaceae	Williamsia
ASV845	47	0	0	0	18	0	0	0	97	15	36	68	188	12	0	Bacteria	Proteobacteria	Gammaproteobacteria	Diplorickettsiales	Diplorickettsiaceae	uncultured
ASV947	0	44	40	0	0	0	21	0	292	0	0	64	20	0	0	Bacteria	Verrucomicrobiota	Chlamydiae	Chlamydiales	Parachlamydiaceae	Neochlamydia
ASV395	37	55	57	62	63	0	0	0	0	0	0	79	71	0	56	Bacteria	Actinobacteriota	Actinobacteria	Micrococcales	Micrococcaceae	Kocuria
ASV566	0	51	53	0	0	43	0	0	0	0	0	246	61	26	0	Bacteria	Proteobacteria	Gammaproteobacteria	Alteromonadales	Alteromonadaceae	Rheinheimera
ASV572	28	129	77	56	26	71	0	0	29	0	28	0	27	9	0	Bacteria	Proteobacteria	Gammaproteobacteria	Burkholderiales	Alcaligenaceae	Achromobacter
ASV789	0	27	9	58	77	44	60	0	28	0	79	0	0	0	98	Bacteria	Verrucomicrobiota	Verrucomicrobiae	Verrucomicrobiales	Verrucomicrobiaceae	Prosthecobacter
ASV771	94	74	97	58	0	0	0	0	0	55	0	0	0	80	21	Bacteria	Bacteroidota	Bacteroidia	Sphingobacteriales	Sphingobacteriaceae	Pedobacter
ASV517	85	38	42	0	0	63	48	0	100	0	0	0	0	17	85	Bacteria	Bacteroidota	Bacteroidia	Chitinophagales	Chitinophagaceae	uncultured
ASV627	20	0	0	24	42	29	38	0	71	41	72	34	57	0	46	Bacteria	Proteobacteria	Alphaproteobacteria	Rhizobiales	Xanthobacteraceae	Pseudolabrys
ASV672	41	39	0	32	0	58	63	42	103	41	0	0	55	0	0	Bacteria	Proteobacteria	Alphaproteobacteria	Caulobacterales	Caulobacteraceae	Asticcacaulis
ASV613	66	51	74	0	39	0	40	47	86	0	0	18	52	0	0	Bacteria	Bacteroidota	Bacteroidia	Chitinophagales	Chitinophagaceae	uncultured
ASV778	46	77	0	0	59	26	52	42	80	52	0	0	37	0	0	Bacteria	Chloroflexi	Ktedonobacteria	C0119	C0119	C0119
ASV547	41	52	36	51	42	46	18	0	0	104	0	0	54	0	26	Bacteria	Actinobacteriota	Actinobacteria	Propionibacteriales	Nocardioidaceae	Nocardioides
ASV641	39	35	22	20	27	37	31	0	6	28	29	70	9	96	21	Bacteria	Verrucomicrobiota	Verrucomicrobiae	Opitutales	Opitutaceae	uncultured
ASV699	25	20	0	0	45	18	25	58	70	36	40	24	60	0	49	Bacteria	Bacteroidota	Bacteroidia	Chitinophagales	Chitinophagaceae	Terrimonas
ASV651	0	0	0	131	35	29	0	69	33	0	0	0	70	0	102	Bacteria	Verrucomicrobiota	Verrucomicrobiae	Opitutales	Opitutaceae	uncultured
ASV886	0	0	0	77	0	55	48	0	211	0	78	0	0	0	0	Bacteria	Bacteroidota	Bacteroidia	Chitinophagales	Chitinophagaceae	Haoranjiania
ASV541	110	69	0	0	93	42	62	0	51	0	30	0	11	0	0	Bacteria	Planctomycetota	Planctomycetes	Planctomycetales	Rubinisphaeraceae	SH-PL14
ASV913	0	0	0	0	0	468	0	0	0	0	0	0	0	0	0	Bacteria	Proteobacteria	Gammaproteobacteria	Enterobacterales	Enterobacteriaceae	Enterobacter
ASV258	34	39	45	28	0	49	0	0	24	57	0	36	133	22	0	Bacteria	Proteobacteria	Gammaproteobacteria	Enterobacterales	Enterobacteriaceae	Enterobacter
ASV938	50	84	25	36	0	26	20	0	26	34	40	32	70	0	24	Bacteria	Proteobacteria	Gammaproteobacteria	Burkholderiales	Comamonadaceae	unid. Comamonadaceae
ASV1007	112	29	33	0	35	39	0	0	0	0	0	0	219	0	0	Bacteria	Bacteroidota	Bacteroidia	Sphingobacteriales	Sphingobacteriaceae	Sphingobacterium
ASV616	8	61	36	41	0	53	13	6	67	24	5	48	32	52	20	Bacteria	Verrucomicrobiota	Verrucomicrobiae	Verrucomicrobiales	Rubritaleaceae	Luteolibacter
ASV861	40	42	0	26	0	18	39	0	30	25	44	34	91	57	20	Bacteria	Verrucomicrobiota	Verrucomicrobiae	Opitutales	Opitutaceae	uncultured
ASV100	50	19	0	78	52	65	0	0	0	0	0	90	51	0	58	Bacteria	Bacteroidota	Bacteroidia	Flavobacteriales	Flavobacteriaceae	Flavobacterium
ASV521	60	98	51	22	0	0	0	0	84	66	0	0	37	45	0	Bacteria	Actinobacteriota	Actinobacteria	Corynebacteriales	Nocardiaceae	Rhodococcus
ASV678	37	70	30	29	33	22	12	0	46	34	28	36	34	33	19	Bacteria	Actinobacteriota	Actinobacteria	Micrococcales	Microbacteriaceae	Microbacterium
ASV659	20	21	0	0	56	22	32	0	72	39	22	69	45	42	22	Bacteria	Proteobacteria	Alphaproteobacteria	Rhizobiales	Rhizobiales_Incertae_Sedis	Bauldia
ASV523	52	35	0	0	75	40	57	49	54	0	0	0	61	0	38	Bacteria	Proteobacteria	Alphaproteobacteria	Sphingomonadales	Sphingomonadaceae	unid. Sphingomonadaceae
ASV574	0	0	0	0	64	0	0	44	46	0	69	0	65	82	90	Bacteria	Dependentiae	Babeliae	Babeliales	Vermiphilaceae	Vermiphilaceae
ASV600	42	57	0	52	20	0	0	0	19	63	52	25	58	31	41	Bacteria	Proteobacteria	Gammaproteobacteria	Burkholderiales	Burkholderiaceae	Burkholderia-Caballeronia-Paraburkholderia
ASV722	10	38	0	0	39	19	65	0	249	0	5	0	35	0	0	Bacteria	Proteobacteria	Gammaproteobacteria	Cellvibrionales	Porticoccaceae	Porticoccus
ASV620	35	0	0	75	0	36	48	0	70	83	0	0	43	0	69	Bacteria	Proteobacteria	Gammaproteobacteria	Legionellales	Legionellaceae	Legionella
ASV775	58	25	0	0	0	0	59	18	62	0	51	76	69	39	0	Bacteria	Actinobacteriota	Actinobacteria	Micrococcales	Microbacteriaceae	unid. Microbacteriaceae
ASV545	38	21	0	47	26	0	44	0	55	61	0	81	32	0	49	Bacteria	Proteobacteria	Alphaproteobacteria	Rhizobiales	Xanthobacteraceae	Afipia
ASV830	29	13	0	0	0	56	12	0	268	0	0	0	5	0	71	Bacteria	Bacteroidota	Bacteroidia	Flavobacteriales	Crocinitomicaceae	Fluviicola
ASV683	94	104	71	27	0	0	0	0	0	85	0	71	0	0	0	Bacteria	Planctomycetota	Planctomycetes	Isosphaerales	Isosphaeraceae	uncultured
ASV991	0	0	0	29	0	15	30	25	353	0	0	0	0	0	0	Bacteria	Abditibacteriota	Abditibacteria	Abditibacteriales	Abditibacteriaceae	Abditibacterium
ASV871	34	0	31	32	0	12	0	0	59	35	0	51	0	59	135	Bacteria	Proteobacteria	Gammaproteobacteria	Xanthomonadales	Xanthomonadaceae	Pseudoxanthomonas
ASV753	36	112	30	0	40	93	0	17	61	0	0	0	38	0	20	Bacteria	Proteobacteria	Alphaproteobacteria	Rhodobacterales	Rhodobacteraceae	Paracoccus
ASV920	0	0	0	78	62	27	32	0	0	0	0	0	82	166	0	Bacteria	Proteobacteria	Gammaproteobacteria	Salinisphaerales	Solimonadaceae	Solimonas
ASV1048	373	0	0	0	0	0	0	0	0	0	74	0	0	0	0	Bacteria	Verrucomicrobiota	Verrucomicrobiae	Chthoniobacterales	Terrimicrobiaceae	Terrimicrobium
ASV536	35	47	18	23	117	29	33	0	49	0	0	31	25	0	38	Bacteria	Actinobacteriota	Actinobacteria	Micrococcales	Micrococcaceae	unid. Micrococcaceae
ASV515	0	65	44	57	0	41	34	0	45	0	71	0	39	48	0	Bacteria	Proteobacteria	Alphaproteobacteria	Sphingomonadales	Sphingomonadaceae	Sphingopyxis
ASV493	62	0	0	0	0	0	0	35	48	42	69	0	74	17	96	Bacteria	Proteobacteria	Alphaproteobacteria	unid. Alphaproteobacteria	unid. Alphaproteobacteria	unid. Alphaproteobacteria
ASV701	13	0	0	53	64	32	92	38	89	24	0	0	0	0	38	Bacteria	Verrucomicrobiota	Verrucomicrobiae	Chthoniobacterales	Terrimicrobiaceae	Terrimicrobium
ASV728	0	0	28	0	0	0	16	0	51	12	0	65	270	0	0	Bacteria	Proteobacteria	Gammaproteobacteria	Enterobacterales	Enterobacteriaceae	Enterobacter
ASV811	43	52	0	20	32	0	22	22	13	0	28	77	98	35	0	Bacteria	Proteobacteria	Gammaproteobacteria	Burkholderiales	Rhodocyclaceae	uncultured
ASV562	0	0	0	61	347	0	0	0	0	0	33	0	0	0	0	Bacteria	Bacteroidota	Bacteroidia	Chitinophagales	Chitinophagaceae	Parafilimonas
ASV709	22	0	0	23	60	16	0	0	218	0	0	45	17	20	19	Bacteria	Verrucomicrobiota	Verrucomicrobiae	Verrucomicrobiales	Verrucomicrobiaceae	Verrucomicrobium
ASV880	35	86	69	0	0	54	51	14	50	0	0	24	38	19	0	Bacteria	Proteobacteria	Alphaproteobacteria	Sphingomonadales	Sphingomonadaceae	Sphingobium
ASV339	79	66	0	0	107	0	0	0	57	0	50	0	80	0	0	Bacteria	Planctomycetota	Planctomycetes	Planctomycetales	uncultured	uncultured
ASV437	30	0	23	0	0	75	59	43	144	0	18	0	46	0	0	Bacteria	Proteobacteria	Gammaproteobacteria	Xanthomonadales	Rhodanobacteraceae	Dyella
ASV866	0	49	29	0	34	0	42	0	284	0	0	0	0	0	0	Bacteria	Verrucomicrobiota	Chlamydiae	Chlamydiales	Parachlamydiaceae	Neochlamydia
ASV721	0	52	23	50	0	67	64	0	0	0	0	34	69	0	78	Bacteria	Actinobacteriota	Actinobacteria	Micrococcales	Micrococcaceae	unid. Micrococcaceae
ASV673	16	22	0	26	50	30	35	23	72	33	39	17	33	14	26	Bacteria	Proteobacteria	Alphaproteobacteria	Rhizobiales	Rhizobiales_Incertae_Sedis	Bauldia
ASV798	0	49	31	0	76	0	39	0	57	0	0	51	0	68	65	Bacteria	Bacteroidota	Bacteroidia	Flavobacteriales	Flavobacteriaceae	Flavobacterium
ASV626	48	67	36	0	35	38	0	0	59	30	17	0	43	0	60	Bacteria	Actinobacteriota	Actinobacteria	Propionibacteriales	Nocardioidaceae	Nocardioides
ASV684	0	40	0	0	57	0	0	0	240	39	0	0	57	0	0	Bacteria	Planctomycetota	Planctomycetes	Gemmatales	Gemmataceae	Gemmata
ASV594	68	0	0	12	17	43	34	15	6	33	0	0	63	0	141	Bacteria	Verrucomicrobiota	Verrucomicrobiae	Verrucomicrobiales	Verrucomicrobiaceae	uncultured
ASV716	71	31	0	0	72	0	53	74	44	0	0	41	0	0	45	Bacteria	Bacteroidota	Kryptonia	Kryptoniales	BSV26	BSV26
ASV644	54	49	29	104	0	64	53	17	32	0	0	0	28	0	0	Bacteria	Proteobacteria	Alphaproteobacteria	Parvibaculales	Parvibaculaceae	Parvibaculum
ASV706	52	56	0	0	51	69	71	70	0	0	50	11	0	0	0	Bacteria	Proteobacteria	Alphaproteobacteria	Rhodospirillales	uncultured	uncultured
ASV470	9	18	3	242	13	0	69	14	47	0	0	1	3	9	1	Bacteria	Proteobacteria	Gammaproteobacteria	Alteromonadales	Alteromonadaceae	Rheinheimera
ASV799	25	29	50	20	29	23	31	0	0	0	79	58	52	33	0	Bacteria	Proteobacteria	Gammaproteobacteria	Burkholderiales	Comamonadaceae	Variovorax
ASV690	0	58	0	66	21	0	39	0	76	0	53	0	35	0	80	Bacteria	Proteobacteria	Alphaproteobacteria	Rhodospirillales	Magnetospiraceae	uncultured
ASV1091	42	16	0	0	0	0	87	26	79	0	83	0	60	0	35	Bacteria	Verrucomicrobiota	Verrucomicrobiae	Verrucomicrobiales	Verrucomicrobiaceae	Prosthecobacter
ASV1034	0	0	0	0	0	0	0	0	410	0	0	0	0	0	17	Bacteria	Proteobacteria	Gammaproteobacteria	Legionellales	Legionellaceae	Legionella
ASV835	0	168	57	70	0	0	36	0	0	0	0	0	95	0	0	Bacteria	Proteobacteria	Gammaproteobacteria	Legionellales	Legionellaceae	Legionella
ASV727	0	0	77	0	0	0	0	0	0	0	0	348	0	0	0	Bacteria	Planctomycetota	Planctomycetes	Pirellulales	Pirellulaceae	Pir4_lineage
ASV1008	0	0	0	0	48	0	54	66	41	28	58	0	82	47	0	Bacteria	Proteobacteria	Gammaproteobacteria	Xanthomonadales	Xanthomonadaceae	Stenotrophomonas
ASV645	47	0	0	0	0	60	71	55	64	63	0	11	0	0	52	Bacteria	Actinobacteriota	Actinobacteria	Propionibacteriales	Nocardioidaceae	Nocardioides
ASV654	72	46	46	0	63	61	0	0	78	0	0	0	57	0	0	Bacteria	Proteobacteria	Gammaproteobacteria	Legionellales	Legionellaceae	Legionella
ASV1038	48	0	0	0	0	0	25	48	158	0	37	0	73	0	34	Bacteria	Proteobacteria	Gammaproteobacteria	Legionellales	Legionellaceae	Legionella
ASV1102	0	0	0	0	0	0	0	0	423	0	0	0	0	0	0	Bacteria	Verrucomicrobiota	Verrucomicrobiae	Opitutales	Opitutaceae	IMCC26134
ASV649	34	14	19	20	12	19	3	0	213	5	2	29	10	8	33	Bacteria	Proteobacteria	Gammaproteobacteria	Burkholderiales	Alcaligenaceae	Achromobacter
ASV992	0	284	41	0	0	0	0	0	27	0	0	0	69	0	0	Bacteria	Verrucomicrobiota	Verrucomicrobiae	Opitutales	Opitutaceae	Opitutus
ASV876	73	0	0	0	58	0	52	0	73	0	41	0	71	0	52	Bacteria	Proteobacteria	Alphaproteobacteria	Sphingomonadales	Sphingomonadaceae	Sphingobium
ASV780	39	36	0	0	39	0	126	43	27	43	0	0	66	0	0	Bacteria	Proteobacteria	Gammaproteobacteria	Legionellales	Legionellaceae	Legionella
ASV837	0	211	69	0	30	0	0	0	0	0	0	0	33	0	74	Bacteria	Proteobacteria	Gammaproteobacteria	Burkholderiales	Comamonadaceae	unid. Comamonadaceae
ASV877	0	0	0	0	0	0	0	0	273	0	0	78	0	66	0	Bacteria	Bacteroidota	Bacteroidia	Flavobacteriales	Weeksellaceae	Moheibacter
ASV640	46	0	0	51	35	34	46	37	61	0	0	0	0	73	33	Bacteria	Proteobacteria	Alphaproteobacteria	Rhizobiales	Rhizobiaceae	unid. Rhizobiaceae
ASV791	47	41	0	35	0	20	18	0	32	51	0	41	50	0	79	Bacteria	Patescibacteria	Saccharimonadia	Saccharimonadales	Saccharimonadales	Saccharimonadales
ASV662	0	0	0	18	0	40	43	58	31	59	0	0	69	0	95	Bacteria	Bacteroidota	Bacteroidia	Cytophagales	Spirosomaceae	Dyadobacter
ASV800	0	72	0	54	0	55	31	0	40	24	55	0	39	43	0	Bacteria	Proteobacteria	Gammaproteobacteria	Burkholderiales	Oxalobacteraceae	unid. Oxalobacteraceae
ASV1121	0	0	0	50	0	63	0	0	60	61	0	79	100	0	0	Bacteria	Verrucomicrobiota	Verrucomicrobiae	Chthoniobacterales	Terrimicrobiaceae	FukuN18_freshwater_group
ASV487	0	52	22	0	0	21	0	29	113	36	22	14	56	29	18	Bacteria	Bacteroidota	Bacteroidia	Chitinophagales	Chitinophagaceae	Taibaiella
ASV694	0	44	63	0	0	0	57	0	49	0	49	85	65	0	0	Bacteria	WPS-2	WPS-2	WPS-2	WPS-2	WPS-2
ASV525	18	39	0	86	0	45	26	0	76	0	22	0	0	38	61	Bacteria	Verrucomicrobiota	Verrucomicrobiae	Verrucomicrobiales	Verrucomicrobiaceae	Prosthecobacter
ASV730	38	25	0	0	13	75	46	75	115	0	0	0	24	0	0	Bacteria	Planctomycetota	Phycisphaerae	Tepidisphaerales	WD2101_soil_group	WD2101_soil_group
ASV984	0	0	0	50	0	17	0	31	48	67	60	0	91	13	34	Bacteria	Firmicutes	Bacilli	Paenibacillales	Paenibacillaceae	Paenibacillus
ASV708	58	46	46	0	33	0	34	11	101	8	0	25	5	0	43	Bacteria	Proteobacteria	Alphaproteobacteria	Acetobacterales	Acetobacteraceae	Roseomonas
ASV793	0	0	0	0	42	0	49	0	43	59	0	78	0	72	67	Bacteria	Proteobacteria	Alphaproteobacteria	Rhizobiales	Rhizobiaceae	unid. Rhizobiaceae
ASV739	0	31	45	0	0	0	0	0	91	0	64	0	178	0	0	Bacteria	Proteobacteria	Gammaproteobacteria	Burkholderiales	TRA3-20	TRA3-20
ASV948	0	0	0	53	0	0	94	48	138	40	36	0	0	0	0	Bacteria	Bacteroidota	Bacteroidia	Sphingobacteriales	Sphingobacteriaceae	Mucilaginibacter
ASV636	10	0	0	0	53	29	41	0	37	40	0	79	45	0	73	Bacteria	Proteobacteria	Alphaproteobacteria	Sphingomonadales	Sphingomonadaceae	unid. Sphingomonadaceae
ASV1024	44	53	0	72	0	45	0	0	11	41	71	0	70	0	0	Bacteria	Proteobacteria	Alphaproteobacteria	Rhizobiales	Hyphomicrobiaceae	Hyphomicrobium
ASV578	0	0	0	39	0	39	40	39	145	0	11	20	17	20	36	Bacteria	Actinobacteriota	Actinobacteria	Micrococcales	Microbacteriaceae	Microbacterium
ASV852	42	37	0	0	43	28	12	0	244	0	0	0	0	0	0	Bacteria	Proteobacteria	Gammaproteobacteria	Cellvibrionales	Porticoccaceae	Porticoccus
ASV638	44	51	0	0	46	0	0	0	0	0	0	70	31	0	163	Bacteria	Proteobacteria	Gammaproteobacteria	Salinisphaerales	Solimonadaceae	Solimonas
ASV901	17	61	40	40	7	14	51	0	33	16	8	26	92	0	0	Bacteria	Proteobacteria	Gammaproteobacteria	Xanthomonadales	Rhodanobacteraceae	Rhodanobacter
ASV942	0	56	107	0	0	0	0	0	84	0	46	0	0	32	80	Bacteria	Actinobacteriota	Actinobacteria	Streptomycetales	Streptomycetaceae	Streptomyces
ASV1039	0	228	117	0	0	0	0	0	12	0	0	0	37	11	0	Bacteria	Verrucomicrobiota	Verrucomicrobiae	Verrucomicrobiales	Verrucomicrobiaceae	Verrucomicrobium
ASV700	40	0	20	24	0	54	37	0	61	0	62	29	35	0	41	Bacteria	Actinobacteriota	Actinobacteria	Micrococcales	Microbacteriaceae	Microbacterium
ASV729	37	64	0	42	62	0	66	0	46	0	0	0	31	0	55	Bacteria	Proteobacteria	Gammaproteobacteria	Legionellales	Legionellaceae	Legionella
ASV912	47	46	0	72	0	94	0	0	0	15	63	52	0	14	0	Bacteria	Proteobacteria	Gammaproteobacteria	Xanthomonadales	Xanthomonadaceae	Pseudoxanthomonas
ASV916	0	0	0	90	0	0	0	0	29	0	100	41	51	24	68	Bacteria	Proteobacteria	Alphaproteobacteria	Paracaedibacterales	Paracaedibacteraceae	Candidatus_Paracaedibacter
ASV664	49	62	0	73	0	0	0	0	82	0	0	48	88	0	0	Bacteria	Patescibacteria	Saccharimonadia	Saccharimonadales	Saccharimonadales	Saccharimonadales
ASV751	0	56	68	0	0	58	56	0	70	0	51	0	43	0	0	Bacteria	Actinobacteriota	Actinobacteria	Streptomycetales	Streptomycetaceae	Streptomyces
ASV865	7	106	35	54	0	21	0	0	86	0	0	0	26	67	0	Bacteria	Proteobacteria	Gammaproteobacteria	Burkholderiales	Comamonadaceae	unid. Comamonadaceae
ASV1051	0	0	0	48	43	33	45	0	40	0	0	0	79	24	89	Bacteria	Proteobacteria	Gammaproteobacteria	Burkholderiales	Oxalobacteraceae	unid. Oxalobacteraceae
ASV1053	56	99	34	0	0	0	0	22	34	0	0	25	53	0	78	Bacteria	Proteobacteria	Alphaproteobacteria	Caedibacterales	Caedibacteraceae	Candidatus_Nucleicultrix
ASV816	41	11	0	33	16	28	17	0	43	48	0	22	73	26	42	Bacteria	Proteobacteria	Alphaproteobacteria	Rhizobiales	Rhizobiaceae	Allorhizobium-Neorhizobium-Pararhizobium-Rhizobium
ASV875	0	0	0	0	54	62	47	58	69	0	0	0	58	0	52	Bacteria	Proteobacteria	Alphaproteobacteria	Paracaedibacterales	Paracaedibacteraceae	uncultured
ASV384	36	30	0	0	55	0	0	0	134	0	83	13	48	0	0	Bacteria	Firmicutes	Bacilli	Bacillales	Bacillaceae	Bacillus
ASV676	0	44	0	40	0	41	17	0	26	65	63	32	42	0	29	Bacteria	Actinobacteriota	Actinobacteria	Micrococcales	Microbacteriaceae	Microbacterium
ASV745	57	0	0	0	48	0	31	0	61	81	0	29	50	0	42	Bacteria	Proteobacteria	Alphaproteobacteria	Acetobacterales	Acetobacteraceae	Roseomonas
ASV972	0	0	0	50	44	65	97	32	58	0	0	0	13	0	40	Bacteria	Verrucomicrobiota	Verrucomicrobiae	Opitutales	Opitutaceae	Opitutus
ASV850	0	74	0	0	77	0	90	0	37	0	0	0	25	0	94	Bacteria	Proteobacteria	Alphaproteobacteria	Rhodospirillales	Rhodospirillaceae	uncultured
ASV925	0	0	0	11	0	77	58	70	38	0	64	0	77	0	0	Bacteria	Verrucomicrobiota	Verrucomicrobiae	Verrucomicrobiales	Verrucomicrobiaceae	Prosthecobacter
ASV1157	0	0	0	52	51	0	75	62	0	0	58	0	0	0	97	Bacteria	Bacteroidota	Bacteroidia	Cytophagales	unid. Cytophagales	unid. Cytophagales
ASV553	0	65	47	66	0	0	0	0	59	0	0	0	70	52	35	Bacteria	Proteobacteria	Alphaproteobacteria	Rhizobiales	Devosiaceae	Devosia
ASV981	41	36	0	0	0	39	0	0	242	20	0	0	16	0	0	Bacteria	Proteobacteria	Alphaproteobacteria	Caulobacterales	Caulobacteraceae	Caulobacter
ASV1033	0	0	0	20	0	0	0	0	116	39	66	34	41	0	78	Bacteria	Proteobacteria	Alphaproteobacteria	Azospirillales	Inquilinaceae	Inquilinus
ASV1159	0	162	89	0	0	87	0	0	0	0	0	0	56	0	0	Bacteria	Bacteroidota	Bacteroidia	Flavobacteriales	Flavobacteriaceae	Flavobacterium
ASV288	4	47	77	33	0	0	64	19	35	36	5	31	42	0	0	Bacteria	Proteobacteria	Gammaproteobacteria	Cellvibrionales	Cellvibrionaceae	Cellvibrio
ASV740	27	23	18	0	67	29	39	0	14	36	0	26	49	21	44	Bacteria	Proteobacteria	Alphaproteobacteria	Rhizobiales	Rhizobiaceae	unid. Rhizobiaceae
ASV1023	0	22	30	0	0	45	0	0	34	84	41	61	44	0	32	Bacteria	Proteobacteria	Gammaproteobacteria	Enterobacterales	Enterobacteriaceae	unid. Enterobacteriaceae
ASV726	43	0	0	45	0	0	0	0	62	56	90	0	32	0	63	Bacteria	Proteobacteria	Gammaproteobacteria	Burkholderiales	Alcaligenaceae	Bordetella
ASV754	15	12	57	34	41	46	40	22	24	0	70	30	0	0	0	Bacteria	Proteobacteria	Gammaproteobacteria	Burkholderiales	Rhodocyclaceae	uncultured
ASV890	0	58	53	0	0	0	39	40	201	0	0	0	0	0	0	Bacteria	Bacteroidota	Bacteroidia	Cytophagales	Cytophagaceae	Cytophaga
ASV542	0	0	0	79	0	0	0	0	30	70	0	49	60	61	40	Bacteria	Proteobacteria	Alphaproteobacteria	Acetobacterales	Acetobacteraceae	Roseomonas
ASV585	0	27	0	66	58	0	0	0	36	0	41	46	56	0	59	Bacteria	Proteobacteria	Alphaproteobacteria	Rhizobiales	Rhizobiaceae	Allorhizobium-Neorhizobium-Pararhizobium-Rhizobium
ASV1013	33	86	40	0	0	0	0	0	91	68	18	23	30	0	0	Bacteria	Chloroflexi	Chloroflexia	Thermomicrobiales	JG30-KF-CM45	JG30-KF-CM45
ASV735	0	0	0	38	0	57	84	0	15	0	0	0	111	83	0	Bacteria	Planctomycetota	Planctomycetes	Isosphaerales	Isosphaeraceae	Paludisphaera
ASV910	0	61	43	0	160	0	57	67	0	0	0	0	0	0	0	Bacteria	Verrucomicrobiota	Verrucomicrobiae	Verrucomicrobiales	Verrucomicrobiaceae	Prosthecobacter
ASV1094	0	0	0	52	16	60	0	0	137	56	24	43	0	0	0	Bacteria	Proteobacteria	Alphaproteobacteria	Rhizobiales	Rhizobiaceae	Allorhizobium-Neorhizobium-Pararhizobium-Rhizobium
ASV381	0	15	0	0	0	49	55	69	121	0	0	0	78	0	0	Bacteria	Bacteroidota	Bacteroidia	Chitinophagales	Chitinophagaceae	Taibaiella
ASV805	6	14	7	90	11	26	1	0	40	52	31	6	39	29	35	Bacteria	Proteobacteria	Gammaproteobacteria	Enterobacterales	Enterobacteriaceae	Enterobacter
ASV1046	0	0	8	0	0	0	75	95	38	0	0	79	0	92	0	Bacteria	Bacteroidota	Bacteroidia	Flavobacteriales	Flavobacteriaceae	Flavobacterium
ASV652	30	72	48	46	42	31	0	0	38	0	0	0	79	0	0	Bacteria	Proteobacteria	Gammaproteobacteria	Burkholderiales	Comamonadaceae	Hydrogenophaga
ASV666	0	61	0	0	0	52	48	57	69	0	0	0	42	0	57	Bacteria	Proteobacteria	Gammaproteobacteria	Burkholderiales	TRA3-20	TRA3-20
ASV734	0	0	0	39	0	60	44	0	57	0	37	0	91	0	57	Bacteria	Proteobacteria	Alphaproteobacteria	Caulobacterales	Caulobacteraceae	uncultured
ASV986	0	0	0	49	15	37	75	46	64	0	82	0	0	0	17	Bacteria	Proteobacteria	Gammaproteobacteria	Diplorickettsiales	Diplorickettsiaceae	uncultured
ASV814	52	35	34	0	0	0	0	0	57	50	0	56	51	49	0	Bacteria	Proteobacteria	Alphaproteobacteria	Rhizobiales	Xanthobacteraceae	unid. Xanthobacteraceae
ASV779	0	38	59	55	0	0	65	89	0	0	0	0	45	32	0	Bacteria	Proteobacteria	Gammaproteobacteria	Legionellales	Legionellaceae	Legionella
ASV807	25	37	0	29	20	0	40	0	30	39	57	33	44	0	29	Bacteria	Firmicutes	Bacilli	Paenibacillales	Paenibacillaceae	Paenibacillus
ASV632	40	0	0	21	79	0	74	0	60	0	0	0	62	0	45	Bacteria	Proteobacteria	Alphaproteobacteria	Paracaedibacterales	Paracaedibacteraceae	uncultured
ASV882	23	19	8	18	28	34	86	52	26	0	0	15	50	0	22	Bacteria	Firmicutes	Bacilli	Paenibacillales	Paenibacillaceae	Cohnella
ASV990	0	60	0	0	0	32	25	0	65	15	61	0	61	0	62	Bacteria	Proteobacteria	Alphaproteobacteria	Rhizobiales	Xanthobacteraceae	unid. Xanthobacteraceae
ASV1179	0	204	32	0	0	55	30	47	0	6	0	0	0	7	0	Bacteria	Bacteroidota	Bacteroidia	Flavobacteriales	Flavobacteriaceae	Flavobacterium
ASV643	61	0	0	0	76	0	63	99	80	0	0	0	0	0	0	Bacteria	Verrucomicrobiota	Verrucomicrobiae	Verrucomicrobiales	Verrucomicrobiaceae	Prosthecobacter
ASV697	72	43	52	0	61	94	0	0	0	0	56	0	0	0	0	Bacteria	Armatimonadota	Fimbriimonadia	Fimbriimonadales	Fimbriimonadaceae	Fimbriimonadaceae
ASV1140	58	0	0	23	0	31	25	0	100	63	40	0	38	0	0	Bacteria	Verrucomicrobiota	Verrucomicrobiae	Pedosphaerales	Pedosphaeraceae	Pedosphaeraceae
ASV552	0	40	53	58	0	0	57	0	77	0	0	48	44	0	0	Bacteria	Firmicutes	Bacilli	Bacillales	Planococcaceae	Domibacillus
ASV731	65	88	0	0	84	0	52	0	71	0	0	0	17	0	0	Bacteria	Bacteroidota	Bacteroidia	Chitinophagales	Saprospiraceae	Phaeodactylibacter
ASV964	47	0	0	0	0	50	29	56	62	55	68	0	0	0	10	Bacteria	Proteobacteria	Alphaproteobacteria	Rhizobiales	Hyphomicrobiaceae	Hyphomicrobium
ASV605	48	0	0	0	0	0	35	39	37	0	86	57	44	0	29	Bacteria	Actinobacteriota	Actinobacteria	Pseudonocardiales	Pseudonocardiaceae	unid. Pseudonocardiaceae
ASV750	63	64	96	0	12	0	16	0	24	0	80	0	0	0	20	Bacteria	Firmicutes	Bacilli	Paenibacillales	Paenibacillaceae	Paenibacillus
ASV962	0	0	0	0	0	34	76	0	0	0	66	47	69	45	38	Bacteria	Bacteroidota	Bacteroidia	Flavobacteriales	Flavobacteriaceae	Flavobacterium
ASV1005	0	241	83	0	0	0	0	0	0	0	0	50	0	0	0	Bacteria	Proteobacteria	Alphaproteobacteria	Rhizobiales	Rhizobiaceae	Allorhizobium-Neorhizobium-Pararhizobium-Rhizobium
ASV1217	0	0	0	0	0	76	0	0	84	78	48	0	87	0	0	Bacteria	Proteobacteria	Alphaproteobacteria	Caulobacterales	Caulobacteraceae	Brevundimonas
ASV761	0	45	0	38	40	0	92	0	64	0	50	0	43	0	0	Bacteria	Actinobacteriota	Actinobacteria	Micrococcales	Microbacteriaceae	unid. Microbacteriaceae
ASV883	56	0	26	48	62	0	0	23	27	0	32	60	38	0	0	Bacteria	Verrucomicrobiota	Verrucomicrobiae	Opitutales	Opitutaceae	Lacunisphaera
ASV1218	86	0	0	0	0	46	28	0	0	70	73	37	0	32	0	Bacteria	Bacteroidota	Bacteroidia	Cytophagales	Cyclobacteriaceae	Algoriphagus
ASV587	78	59	0	0	43	84	35	24	0	47	0	0	0	0	0	Bacteria	Proteobacteria	Gammaproteobacteria	Salinisphaerales	Solimonadaceae	Alkanibacter
ASV614	157	0	0	0	0	0	0	0	0	73	47	0	0	0	93	Bacteria	Bacteroidota	Bacteroidia	Chitinophagales	Chitinophagaceae	Haoranjiania
ASV677	0	42	70	0	0	60	0	0	131	0	0	67	0	0	0	Bacteria	Bacteroidota	Bacteroidia	Flavobacteriales	Crocinitomicaceae	Fluviicola
ASV888	0	0	48	0	33	0	46	30	57	0	60	43	53	0	0	Bacteria	Bacteroidota	Bacteroidia	Flavobacteriales	Weeksellaceae	Moheibacter
ASV1020	0	50	29	0	52	0	68	99	72	0	0	0	0	0	0	Bacteria	Proteobacteria	Gammaproteobacteria	CCD24	CCD24	CCD24
ASV357	31	42	32	30	0	44	0	0	25	31	0	62	35	36	0	Bacteria	Proteobacteria	Gammaproteobacteria	Enterobacterales	Enterobacteriaceae	Enterobacter
ASV858	18	0	0	0	34	54	0	0	0	0	0	21	0	0	241	Bacteria	Actinobacteriota	Actinobacteria	Corynebacteriales	Mycobacteriaceae	Mycobacterium
ASV909	56	96	0	0	70	0	65	29	52	0	0	0	0	0	0	Bacteria	Chloroflexi	TK10	TK10	TK10	TK10
ASV899	0	0	0	0	0	11	32	0	0	92	0	37	123	31	41	Bacteria	Acidobacteriota	Acidobacteriae	Acidobacteriales	Acidobacteriaceae_(Subgroup_1)	Terriglobus
ASV902	0	113	113	46	0	0	0	0	94	0	0	0	0	0	0	Bacteria	Proteobacteria	Alphaproteobacteria	Rhodobacterales	Rhodobacteraceae	Paracoccus
ASV989	0	52	0	0	0	80	60	67	73	0	0	0	34	0	0	Bacteria	Proteobacteria	Alphaproteobacteria	Rhizobiales	Devosiaceae	Arsenicitalea
ASV994	50	0	0	82	0	0	0	0	73	25	0	0	57	0	79	Bacteria	Proteobacteria	Alphaproteobacteria	Sphingomonadales	Sphingomonadaceae	unid. Sphingomonadaceae
ASV1171	0	0	0	0	0	0	110	33	0	0	0	53	81	63	26	Bacteria	Proteobacteria	Gammaproteobacteria	Coxiellales	Coxiellaceae	Coxiella
ASV548	73	184	65	0	0	0	0	0	0	0	0	0	43	0	0	Bacteria	Bacteroidota	Bacteroidia	Flavobacteriales	Flavobacteriaceae	Flavobacterium
ASV717	45	0	0	0	0	0	39	0	93	49	0	42	35	62	0	Bacteria	Actinobacteriota	Actinobacteria	Micrococcales	Microbacteriaceae	unid. Microbacteriaceae
ASV737	28	32	55	0	47	16	0	0	70	37	0	0	19	0	61	Bacteria	Bdellovibrionota	Oligoflexia	Oligoflexales	Oligoflexales	Oligoflexus
ASV1236	0	0	0	33	0	0	0	0	41	0	35	0	256	0	0	Bacteria	Proteobacteria	Gammaproteobacteria	Burkholderiales	Oxalobacteraceae	Herbaspirillum
ASV692	43	51	30	0	72	46	38	17	67	0	0	0	0	0	0	Bacteria	Hydrogenedentes	Hydrogenedentia	Hydrogenedentiales	Hydrogenedensaceae	Hydrogenedensaceae
ASV797	14	21	35	0	0	0	21	16	69	26	0	34	72	22	34	Bacteria	Proteobacteria	Alphaproteobacteria	Rhizobiales	Kaistiaceae	Kaistia
ASV815	0	56	35	23	0	38	45	31	34	0	0	23	41	0	38	Bacteria	Proteobacteria	Alphaproteobacteria	Reyranellales	Reyranellaceae	Reyranella
ASV832	50	38	0	58	0	41	0	0	56	39	24	0	0	58	0	Bacteria	Bacteroidota	Bacteroidia	Sphingobacteriales	Sphingobacteriaceae	unid. Sphingobacteriaceae
ASV707	13	0	0	37	54	0	23	0	87	68	0	0	0	81	0	Bacteria	Bacteroidota	Bacteroidia	Chitinophagales	Chitinophagaceae	uncultured
ASV786	26	0	0	75	0	48	0	0	26	34	44	0	87	0	23	Bacteria	Proteobacteria	Alphaproteobacteria	Rickettsiales	SM2D12	SM2D12
ASV968	49	60	0	0	0	32	0	0	39	26	31	79	47	0	0	Bacteria	Proteobacteria	Alphaproteobacteria	Rhizobiales	Beijerinckiaceae	Bosea
ASV352	0	74	81	0	0	58	0	0	0	48	0	29	31	41	0	Bacteria	Proteobacteria	Gammaproteobacteria	Pseudomonadales	Pseudomonadaceae	Pseudomonas
ASV712	0	0	0	47	0	51	70	0	0	20	59	0	80	35	0	Bacteria	Spirochaetota	Spirochaetia	Spirochaetales	Spirochaetaceae	Spirochaeta_2
ASV860	14	43	66	0	9	38	7	0	24	25	0	105	31	0	0	Bacteria	Proteobacteria	Gammaproteobacteria	Burkholderiales	Comamonadaceae	Pseudorhodoferax
ASV874	43	33	0	29	38	16	18	0	15	23	28	20	29	25	45	Bacteria	Proteobacteria	Alphaproteobacteria	Rhizobiales	Rhizobiales_Incertae_Sedis	Bauldia
ASV1099	51	30	0	42	0	21	44	0	46	0	0	0	108	20	0	Bacteria	Verrucomicrobiota	Verrucomicrobiae	Pedosphaerales	Pedosphaeraceae	Pedosphaeraceae
ASV1250	0	0	0	46	0	0	25	0	41	123	20	0	96	11	0	Bacteria	Proteobacteria	Gammaproteobacteria	Xanthomonadales	Xanthomonadaceae	Stenotrophomonas
ASV967	50	17	0	18	31	21	44	33	18	34	33	0	22	0	40	Bacteria	Proteobacteria	Alphaproteobacteria	Rhizobiales	Xanthobacteraceae	Afipia
ASV1253	0	0	0	0	0	0	209	123	0	0	0	29	0	0	0	Bacteria	Proteobacteria	Gammaproteobacteria	Burkholderiales	Gallionellaceae	Candidatus_Nitrotoga
ASV951	0	0	0	0	41	43	76	36	46	0	30	45	24	19	0	Bacteria	Proteobacteria	Alphaproteobacteria	Sphingomonadales	Sphingomonadaceae	Sphingopyxis
ASV629	29	25	60	21	42	0	0	0	37	0	43	0	24	46	32	Bacteria	Planctomycetota	Planctomycetes	Planctomycetales	uncultured	uncultured
ASV1028	64	16	13	20	49	10	18	0	20	25	37	19	38	0	30	Bacteria	Proteobacteria	Gammaproteobacteria	Burkholderiales	Burkholderiaceae	Burkholderia-Caballeronia-Paraburkholderia
ASV1146	0	74	54	0	0	0	84	89	0	0	0	0	0	0	58	Bacteria	Proteobacteria	Alphaproteobacteria	Micavibrionales	uncultured	uncultured
ASV680	60	32	0	39	30	29	38	0	52	31	0	0	47	0	0	Bacteria	Bdellovibrionota	Bdellovibrionia	Bdellovibrionales	Bdellovibrionaceae	Bdellovibrio
ASV1211	0	0	0	44	0	0	15	19	77	0	80	0	58	21	43	Bacteria	Proteobacteria	Alphaproteobacteria	Caulobacterales	Caulobacteraceae	unid. Caulobacteraceae
ASV1242	43	0	0	75	0	36	36	0	0	0	0	0	165	0	2	Bacteria	Bacteroidota	Bacteroidia	Sphingobacteriales	Sphingobacteriaceae	Mucilaginibacter
ASV1264	0	0	0	0	306	0	0	0	0	0	51	0	0	0	0	Bacteria	Planctomycetota	Planctomycetes	Planctomycetales	Rubinisphaeraceae	Planctomicrobium
ASV452	0	0	0	0	108	0	100	40	20	0	0	0	0	0	88	Bacteria	Planctomycetota	Planctomycetes	Planctomycetales	uncultured	uncultured
ASV656	10	29	35	28	13	22	104	20	39	12	16	4	24	0	0	Bacteria	Bacteroidota	Bacteroidia	Cytophagales	Spirosomaceae	Dyadobacter
ASV841	47	0	0	0	31	0	0	0	0	64	67	74	25	48	0	Bacteria	Proteobacteria	Alphaproteobacteria	Sphingomonadales	Sphingomonadaceae	Sphingomonas
ASV1150	108	57	20	0	0	0	46	0	0	0	29	33	63	0	0	Bacteria	Proteobacteria	Alphaproteobacteria	Caulobacterales	Caulobacteraceae	Brevundimonas
ASV573	72	0	0	0	81	23	56	0	90	0	0	0	33	0	0	Bacteria	Actinobacteriota	Acidimicrobiia	Microtrichales	uncultured	uncultured
ASV1040	22	11	0	47	39	0	24	6	50	24	48	20	27	9	28	Bacteria	Verrucomicrobiota	Chlamydiae	Chlamydiales	Simkaniaceae	uncultured
ASV597	26	0	11	45	0	43	31	57	107	0	7	0	27	0	0	Bacteria	Proteobacteria	Gammaproteobacteria	Xanthomonadales	Rhodanobacteraceae	Dyella
ASV792	23	20	32	0	18	0	26	0	70	0	25	30	39	30	41	Bacteria	Proteobacteria	Gammaproteobacteria	Burkholderiales	Burkholderiaceae	Burkholderia-Caballeronia-Paraburkholderia
ASV1047	0	49	36	23	0	0	31	22	44	0	27	55	17	22	28	Bacteria	unid. Bacteria	unid. Bacteria	unid. Bacteria	unid. Bacteria	unid. Bacteria
ASV615	57	0	0	0	51	0	0	0	76	0	52	0	56	0	61	Bacteria	Dependentiae	Babeliae	Babeliales	UBA12409	UBA12409
ASV819	21	78	61	0	0	0	0	0	107	0	0	50	36	0	0	Bacteria	Firmicutes	Bacilli	Paenibacillales	Paenibacillaceae	Paenibacillus
ASV741	75	28	0	0	0	0	29	83	45	92	0	0	0	0	0	Bacteria	Proteobacteria	Alphaproteobacteria	Rhizobiales	Devosiaceae	unid. Devosiaceae
ASV1071	57	0	0	0	0	64	0	0	7	0	38	36	73	50	27	Bacteria	Actinobacteriota	Actinobacteria	Micrococcales	unid. Micrococcales	unid. Micrococcales
ASV1116	0	13	0	0	44	0	63	26	43	0	19	40	49	0	55	Bacteria	Proteobacteria	Alphaproteobacteria	Rhizobiales	Xanthobacteraceae	Bradyrhizobium
ASV599	44	70	26	31	0	8	34	0	36	7	35	24	16	20	0	Bacteria	Proteobacteria	Gammaproteobacteria	Burkholderiales	Burkholderiaceae	Burkholderia-Caballeronia-Paraburkholderia
ASV671	85	37	20	0	39	45	47	29	0	0	49	0	0	0	0	Bacteria	Actinobacteriota	Actinobacteria	Streptomycetales	Streptomycetaceae	Streptomyces
ASV794	0	0	0	0	64	0	76	38	53	0	0	43	0	0	76	Bacteria	Proteobacteria	Alphaproteobacteria	Rhizobiales	Rhizobiales_Incertae_Sedis	Bauldia
ASV849	0	36	0	0	0	86	99	0	51	78	0	0	0	0	0	Bacteria	Bacteroidota	Bacteroidia	Chitinophagales	Chitinophagaceae	Chitinophaga
ASV917	68	48	0	0	0	0	68	43	46	0	0	21	28	28	0	Bacteria	Proteobacteria	Gammaproteobacteria	Pseudomonadales	Moraxellaceae	Acinetobacter
ASV950	0	96	0	0	99	0	67	0	88	0	0	0	0	0	0	Bacteria	Firmicutes	Bacilli	Paenibacillales	Paenibacillaceae	Paenibacillus
ASV1068	0	33	41	0	0	5	0	0	49	0	115	22	0	0	85	Bacteria	Bacteroidota	Bacteroidia	Sphingobacteriales	Sphingobacteriaceae	Mucilaginibacter
ASV1230	0	0	0	19	40	0	49	78	27	1	0	57	9	53	17	Bacteria	Bacteroidota	Bacteroidia	Sphingobacteriales	Sphingobacteriaceae	Mucilaginibacter
ASV634	70	24	0	0	29	46	55	45	22	22	0	0	34	0	0	Bacteria	Proteobacteria	Alphaproteobacteria	Rhizobiales	Rhizobiaceae	unid. Rhizobiaceae
ASV653	22	0	0	65	0	41	35	20	51	33	28	0	0	0	52	Bacteria	Proteobacteria	Alphaproteobacteria	Micavibrionales	uncultured	uncultured
ASV898	0	210	46	0	0	0	0	0	0	0	0	0	91	0	0	Bacteria	Bacteroidota	Bacteroidia	Flavobacteriales	Weeksellaceae	Moheibacter
ASV859	30	36	16	0	0	0	46	0	36	0	0	46	58	78	0	Bacteria	Proteobacteria	Alphaproteobacteria	Caulobacterales	Caulobacteraceae	Brevundimonas
ASV895	45	0	0	51	0	0	0	0	67	51	0	0	0	89	43	Bacteria	Proteobacteria	Alphaproteobacteria	Sphingomonadales	Sphingomonadaceae	Sphingomonas
ASV1292	0	35	0	0	26	0	0	0	40	0	49	53	61	0	82	Bacteria	Proteobacteria	Gammaproteobacteria	Legionellales	Legionellaceae	Legionella
ASV1123	0	49	34	0	0	0	0	0	173	0	0	61	28	0	0	Bacteria	Verrucomicrobiota	Chlamydiae	Chlamydiales	Parachlamydiaceae	Neochlamydia
ASV748	58	51	0	0	0	0	0	0	148	73	14	0	0	0	0	Bacteria	Verrucomicrobiota	Chlamydiae	Chlamydiales	Chlamydiaceae	uncultured
ASV1132	0	0	30	103	44	34	88	31	0	14	0	0	0	0	0	Bacteria	Verrucomicrobiota	Verrucomicrobiae	Chthoniobacterales	Terrimicrobiaceae	Terrimicrobium
ASV915	0	77	48	16	38	32	44	0	36	0	0	0	52	0	0	Bacteria	Proteobacteria	Gammaproteobacteria	Burkholderiales	Rhodocyclaceae	uncultured
ASV943	0	0	40	0	0	54	18	0	76	34	0	52	69	0	0	Bacteria	Proteobacteria	Alphaproteobacteria	Caulobacterales	Caulobacteraceae	Brevundimonas
ASV952	0	22	25	0	26	32	67	39	85	0	0	0	29	18	0	Bacteria	Proteobacteria	Alphaproteobacteria	Micavibrionales	Micavibrionaceae	uncultured
ASV1154	56	25	9	141	11	0	14	0	13	28	0	0	46	0	0	Bacteria	Verrucomicrobiota	Chlamydiae	Chlamydiales	Parachlamydiaceae	Candidatus_Protochlamydia
ASV969	18	45	0	0	19	46	62	52	99	0	0	0	0	0	0	Bacteria	Myxococcota	Myxococcia	Myxococcales	Myxococcaceae	P3OB-42
ASV1050	0	41	0	0	0	32	71	0	74	0	0	0	64	0	58	Bacteria	Proteobacteria	Alphaproteobacteria	Rhizobiales	Rhizobiales_Incertae_Sedis	Bauldia
ASV1130	90	51	0	0	0	0	0	0	79	0	0	21	0	51	48	Bacteria	Actinobacteriota	Actinobacteria	Propionibacteriales	Nocardioidaceae	Aeromicrobium
ASV1214	0	64	49	0	0	0	44	0	183	0	0	0	0	0	0	Bacteria	Verrucomicrobiota	Chlamydiae	Chlamydiales	Parachlamydiaceae	Neochlamydia
ASV1185	74	32	0	0	28	57	53	23	48	0	24	0	0	0	0	Bacteria	Bdellovibrionota	Oligoflexia	0319-6G20	0319-6G20	0319-6G20
ASV764	0	35	0	35	0	41	40	0	29	28	39	38	53	0	0	Bacteria	Proteobacteria	Gammaproteobacteria	Burkholderiales	Oxalobacteraceae	unid. Oxalobacteraceae
ASV1003	127	61	13	0	0	22	0	0	114	0	0	0	0	0	0	Bacteria	unid. Bacteria	unid. Bacteria	unid. Bacteria	unid. Bacteria	unid. Bacteria
ASV1328	0	185	81	0	0	0	0	0	0	0	0	0	70	0	0	Bacteria	Planctomycetota	Planctomycetes	Isosphaerales	Isosphaeraceae	unid. Isosphaeraceae
ASV881	0	64	9	0	73	45	30	23	25	0	0	0	17	0	48	Bacteria	Proteobacteria	Gammaproteobacteria	Alteromonadales	Alteromonadaceae	Rheinheimera
ASV889	0	92	0	16	20	0	11	23	45	50	30	0	15	14	18	Bacteria	unid. Bacteria	unid. Bacteria	unid. Bacteria	unid. Bacteria	unid. Bacteria
ASV685	40	38	0	38	28	28	0	0	35	25	0	33	22	17	29	Bacteria	Proteobacteria	Gammaproteobacteria	Burkholderiales	Alcaligenaceae	Candidimonas
ASV785	0	22	35	0	52	30	0	0	27	22	0	55	44	46	0	Bacteria	Proteobacteria	Gammaproteobacteria	Xanthomonadales	Xanthomonadaceae	Pseudoxanthomonas
ASV946	0	0	0	0	66	55	102	51	0	0	0	0	0	0	59	Bacteria	Proteobacteria	Gammaproteobacteria	Legionellales	Legionellaceae	Legionella
ASV1113	0	0	0	0	37	0	0	17	88	0	0	77	39	38	37	Bacteria	Proteobacteria	Alphaproteobacteria	Rickettsiales	AB1	AB1
ASV1283	0	0	21	26	0	40	28	13	205	0	0	0	0	0	0	Bacteria	Abditibacteriota	Abditibacteria	Abditibacteriales	Abditibacteriaceae	Abditibacterium
ASV1031	41	29	0	22	0	28	0	0	28	0	39	0	50	51	44	Bacteria	Firmicutes	Bacilli	Paenibacillales	Paenibacillaceae	Cohnella
ASV868	0	41	52	59	0	0	27	0	0	97	55	0	0	0	0	Bacteria	Myxococcota	Polyangia	Blfdi19	Blfdi19	Blfdi19
ASV773	0	28	37	0	0	22	0	0	31	0	0	23	132	27	30	Bacteria	Proteobacteria	Gammaproteobacteria	Enterobacterales	Enterobacteriaceae	Enterobacter
ASV1343	0	0	0	0	0	0	0	0	0	0	0	0	330	0	0	Bacteria	Proteobacteria	Gammaproteobacteria	Pseudomonadales	Moraxellaceae	Psychrobacter
ASV637	88	38	23	0	86	0	42	0	52	0	0	0	0	0	0	Bacteria	Proteobacteria	Gammaproteobacteria	Legionellales	Legionellaceae	Legionella
ASV817	0	0	0	0	59	0	47	16	84	0	17	0	82	24	0	Bacteria	Proteobacteria	Alphaproteobacteria	Rhizobiales	D05-2	D05-2
ASV904	32	0	0	47	0	0	0	0	59	54	0	0	69	0	68	Bacteria	Proteobacteria	Alphaproteobacteria	Rhizobiales	Rhizobiaceae	Mesorhizobium
ASV1049	27	0	0	0	0	54	0	0	32	0	78	102	0	36	0	Bacteria	Bacteroidota	Bacteroidia	Chitinophagales	Chitinophagaceae	unid. Chitinophagaceae
ASV1109	0	0	0	39	0	0	0	0	56	43	52	33	34	41	31	Bacteria	Bacteroidota	Bacteroidia	Sphingobacteriales	Sphingobacteriaceae	Mucilaginibacter
ASV691	54	55	0	0	0	0	0	0	58	0	0	25	53	0	83	Bacteria	Proteobacteria	Alphaproteobacteria	Caulobacterales	Caulobacteraceae	uncultured
ASV930	48	55	22	0	51	0	37	0	115	0	0	0	0	0	0	Bacteria	Bdellovibrionota	Bdellovibrionia	Bdellovibrionales	Bdellovibrionaceae	Bdellovibrio
ASV954	0	17	0	9	0	0	58	54	39	30	0	0	35	45	41	Bacteria	Verrucomicrobiota	Chlamydiae	Chlamydiales	Parachlamydiaceae	Neochlamydia
ASV1239	85	38	0	0	0	0	45	39	48	0	32	0	41	0	0	Bacteria	Proteobacteria	Alphaproteobacteria	Acetobacterales	Acetobacteraceae	uncultured
ASV937	0	0	0	0	0	0	91	0	52	0	0	53	68	63	0	Bacteria	Cyanobacteria	Sericytochromatia	Sericytochromatia	Sericytochromatia	Sericytochromatia
ASV1118	0	46	0	41	0	0	0	0	34	42	49	0	55	23	37	Bacteria	Acidobacteriota	Acidobacteriae	Acidobacteriales	Acidobacteriaceae_(Subgroup_1)	unid. Acidobacteriaceae_(Subgroup_1)
ASV1227	0	246	38	0	0	0	0	0	0	0	0	0	43	0	0	Bacteria	Bacteroidota	Bacteroidia	Flavobacteriales	Flavobacteriaceae	Flavobacterium
ASV705	44	47	30	68	95	0	0	0	42	0	0	0	0	0	0	Bacteria	Actinobacteriota	Actinobacteria	Micrococcales	Microbacteriaceae	Galbitalea
ASV1042	0	0	0	0	53	0	36	0	130	16	0	31	23	0	37	Bacteria	Proteobacteria	Alphaproteobacteria	Rhizobiales	Xanthobacteraceae	Pseudolabrys
ASV611	0	48	0	46	0	25	30	0	89	0	0	25	62	0	0	Bacteria	Proteobacteria	Alphaproteobacteria	Rhizobiales	Devosiaceae	Devosia
ASV724	0	82	243	0	0	0	0	0	0	0	0	0	0	0	0	Bacteria	Planctomycetota	Planctomycetes	Planctomycetales	Rubinisphaeraceae	Planctomicrobium
ASV934	28	33	35	57	0	27	50	0	32	29	0	34	0	0	0	Bacteria	Patescibacteria	Saccharimonadia	Saccharimonadales	unid. Saccharimonadales	unid. Saccharimonadales
ASV1177	0	0	0	0	0	0	0	0	0	0	0	0	325	0	0	Bacteria	Bacteroidota	Bacteroidia	Flavobacteriales	Flavobacteriaceae	Flavobacterium
ASV795	31	67	0	0	104	0	17	0	52	0	13	40	0	0	0	Bacteria	Planctomycetota	Planctomycetes	Gemmatales	Gemmataceae	Gemmata
ASV928	0	50	0	97	0	0	0	0	27	0	0	64	0	86	0	Bacteria	Proteobacteria	Alphaproteobacteria	Sphingomonadales	Sphingomonadaceae	Novosphingobium
ASV1365	0	0	0	36	0	0	39	0	0	224	0	0	25	0	0	Bacteria	Proteobacteria	Gammaproteobacteria	Xanthomonadales	Xanthomonadaceae	Stenotrophomonas
ASV1168	89	0	0	0	54	0	22	0	90	0	0	0	22	0	46	Bacteria	Proteobacteria	Alphaproteobacteria	Reyranellales	Reyranellaceae	Reyranella
ASV1170	0	0	0	38	0	0	97	92	55	0	0	0	41	0	0	Bacteria	Firmicutes	Bacilli	Paenibacillales	Paenibacillaceae	Cohnella
ASV1223	63	0	0	68	0	0	43	43	59	47	0	0	0	0	0	Bacteria	Bacteroidota	Bacteroidia	Chitinophagales	Chitinophagaceae	Haoranjiania
ASV1297	0	25	0	32	0	15	23	22	0	35	22	23	0	44	82	Bacteria	Patescibacteria	Saccharimonadia	Saccharimonadales	Saccharimonadaceae	TM7a
ASV752	56	61	14	0	0	0	51	0	140	0	0	0	0	0	0	Bacteria	Dependentiae	Babeliae	Babeliales	UBA12409	UBA12409
ASV1029	55	0	0	20	0	59	36	0	42	0	25	62	23	0	0	Bacteria	Proteobacteria	Gammaproteobacteria	Legionellales	Legionellaceae	Legionella
ASV1378	111	0	16	29	0	0	0	0	166	0	0	0	0	0	0	Bacteria	Proteobacteria	Gammaproteobacteria	Cellvibrionales	Cellvibrionaceae	Cellvibrio
ASV1018	8	0	0	0	0	0	0	0	164	139	0	0	0	10	0	Bacteria	Verrucomicrobiota	Verrucomicrobiae	Verrucomicrobiales	Verrucomicrobiaceae	Prosthecobacter
ASV1383	0	60	36	0	0	19	0	0	0	0	27	130	49	0	0	Bacteria	Verrucomicrobiota	Verrucomicrobiae	Verrucomicrobiales	Verrucomicrobiaceae	Verrucomicrobium
ASV774	24	66	29	0	47	35	0	0	0	0	0	33	49	0	37	Bacteria	Proteobacteria	Alphaproteobacteria	Rhizobiales	Rhizobiaceae	unid. Rhizobiaceae
ASV790	55	0	16	0	64	0	44	0	89	0	0	0	0	0	52	Bacteria	Chloroflexi	TK10	TK10	TK10	TK10
ASV833	0	22	0	33	0	0	32	59	51	14	33	0	35	0	41	Bacteria	Bdellovibrionota	Bdellovibrionia	Bacteriovoracales	Bacteriovoracaceae	Peredibacter
ASV818	57	0	0	0	92	0	0	0	0	0	42	0	56	0	72	Bacteria	Proteobacteria	Gammaproteobacteria	Gammaproteobacteria_Incertae_Sedis	Unknown_Family	Acidibacter
ASV1129	32	16	0	26	18	0	12	0	15	34	47	19	42	0	58	Bacteria	Proteobacteria	Gammaproteobacteria	Burkholderiales	Burkholderiaceae	Burkholderia-Caballeronia-Paraburkholderia
ASV1176	0	0	0	0	48	0	55	14	169	0	0	32	0	0	0	Bacteria	Proteobacteria	Gammaproteobacteria	Burkholderiales	Gallionellaceae	unid. Gallionellaceae
ASV617	33	61	0	0	49	68	0	63	43	0	0	0	0	0	0	Bacteria	Myxococcota	Polyangia	Polyangiales	Phaselicystidaceae	Phaselicystis
ASV856	48	18	0	0	67	0	0	0	23	131	0	0	29	0	0	Bacteria	Actinobacteriota	Actinobacteria	Micrococcales	Microbacteriaceae	Cryobacterium
ASV1022	0	0	0	26	0	0	0	0	71	30	0	61	58	70	0	Bacteria	Patescibacteria	Saccharimonadia	Saccharimonadales	unid. Saccharimonadales	unid. Saccharimonadales
ASV1398	0	0	0	0	0	0	0	0	0	0	0	13	45	38	220	Bacteria	Verrucomicrobiota	Verrucomicrobiae	Verrucomicrobiales	Verrucomicrobiaceae	uncultured
ASV931	37	27	24	0	44	39	0	0	29	0	0	43	31	0	41	Bacteria	Proteobacteria	Gammaproteobacteria	Pseudomonadales	Pseudomonadaceae	Pseudomonas
ASV1026	18	50	52	0	0	35	0	0	40	49	4	0	25	26	16	Bacteria	Proteobacteria	Gammaproteobacteria	Burkholderiales	Comamonadaceae	Variovorax
ASV1025	30	39	21	28	26	13	0	0	33	0	13	0	59	25	28	Bacteria	Proteobacteria	Alphaproteobacteria	Rhizobiales	Xanthobacteraceae	Afipia
ASV1275	0	91	37	0	0	0	30	26	0	0	0	10	34	45	42	Bacteria	Bacteroidota	Bacteroidia	Sphingobacteriales	Sphingobacteriaceae	Sphingobacterium
ASV1404	0	0	0	0	0	0	82	54	26	58	38	0	0	0	57	Bacteria	Proteobacteria	Gammaproteobacteria	Legionellales	Legionellaceae	Legionella
ASV704	14	0	0	5	40	0	21	0	101	37	0	29	0	67	0	Bacteria	Verrucomicrobiota	Verrucomicrobiae	Pedosphaerales	Pedosphaeraceae	Pedosphaeraceae
ASV971	32	35	0	0	0	0	85	0	45	0	0	24	44	0	49	Bacteria	Actinobacteriota	Actinobacteria	Corynebacteriales	Nocardiaceae	Williamsia
ASV996	53	33	19	38	0	120	0	0	26	0	17	8	0	0	0	Bacteria	Verrucomicrobiota	Verrucomicrobiae	Verrucomicrobiales	Rubritaleaceae	Luteolibacter
ASV475	0	29	61	0	0	0	73	20	0	0	0	0	62	68	0	Bacteria	Bacteroidota	Bacteroidia	Cytophagales	Cyclobacteriaceae	Algoriphagus
ASV524	0	0	73	0	0	0	0	0	0	0	0	139	101	0	0	Bacteria	Planctomycetota	Planctomycetes	Pirellulales	Pirellulaceae	Pir4_lineage
ASV1195	0	0	0	0	83	40	39	22	0	0	59	0	70	0	0	Bacteria	Proteobacteria	Alphaproteobacteria	Rhizobiales	Beijerinckiaceae	Bosea
ASV1411	0	0	0	0	68	77	0	0	61	63	43	0	0	0	0	Bacteria	Proteobacteria	Alphaproteobacteria	Micavibrionales	uncultured	uncultured
ASV826	0	0	0	0	0	0	0	0	0	0	0	16	138	94	63	Bacteria	Proteobacteria	Gammaproteobacteria	Legionellales	Legionellaceae	unid. Legionellaceae
ASV1193	0	53	0	0	0	70	51	0	0	0	74	0	40	23	0	Bacteria	Bacteroidota	Bacteroidia	Flavobacteriales	Weeksellaceae	Chryseobacterium
ASV1241	30	0	0	78	77	0	0	0	26	0	74	0	26	0	0	Bacteria	Abditibacteriota	Abditibacteria	Abditibacteriales	Abditibacteriaceae	Abditibacterium
ASV714	0	0	0	35	0	0	0	0	0	19	80	62	55	0	59	Bacteria	Proteobacteria	Alphaproteobacteria	Rhodobacterales	Rhodobacteraceae	unid. Rhodobacteraceae
ASV610	0	0	45	0	0	21	73	0	74	0	0	0	78	18	0	Bacteria	Bacteroidota	Bacteroidia	Flavobacteriales	Flavobacteriaceae	Vitellibacter
ASV772	46	32	19	15	32	19	28	0	17	0	0	18	27	27	29	Bacteria	Proteobacteria	Alphaproteobacteria	Sphingomonadales	Sphingomonadaceae	Sphingopyxis
ASV848	38	48	13	0	0	14	14	0	53	36	0	28	32	0	33	Bacteria	Proteobacteria	Alphaproteobacteria	Acetobacterales	Acetobacteraceae	Roseomonas
ASV1065	7	1	7	9	12	7	14	4	42	34	44	22	62	3	41	Bacteria	Proteobacteria	Gammaproteobacteria	Pseudomonadales	Pseudomonadaceae	Pseudomonas
ASV1079	41	32	0	0	15	49	25	7	67	0	0	0	0	13	60	Bacteria	Proteobacteria	Gammaproteobacteria	Ectothiorhodospirales	Thioalkalispiraceae	uncultured
ASV1158	0	73	0	0	82	0	44	0	53	0	13	0	44	0	0	Bacteria	Verrucomicrobiota	Verrucomicrobiae	Opitutales	Opitutaceae	unid. Opitutaceae
ASV1027	16	25	7	0	20	0	14	0	21	23	11	0	148	22	0	Bacteria	Proteobacteria	Gammaproteobacteria	Burkholderiales	Burkholderiaceae	Burkholderia-Caballeronia-Paraburkholderia
ASV862	49	33	0	0	0	0	0	0	52	31	40	0	23	0	77	Bacteria	Actinobacteriota	Actinobacteria	Propionibacteriales	Nocardioidaceae	Nocardioides
ASV929	0	50	36	41	0	0	46	0	73	0	0	33	26	0	0	Bacteria	Verrucomicrobiota	Verrucomicrobiae	Verrucomicrobiales	Verrucomicrobiaceae	Prosthecobacter
ASV997	0	41	24	0	0	30	0	0	0	128	0	0	0	82	0	Bacteria	Bacteroidota	Bacteroidia	Sphingobacteriales	Sphingobacteriaceae	Pedobacter
ASV1282	0	0	0	0	0	0	0	0	180	0	44	81	0	0	0	Bacteria	Bacteroidota	Bacteroidia	Flavobacteriales	Weeksellaceae	Moheibacter
ASV809	0	39	32	47	0	63	34	0	0	58	31	0	0	0	0	Bacteria	Bdellovibrionota	Bdellovibrionia	Bdellovibrionales	Bdellovibrionaceae	Bdellovibrio
ASV1084	0	96	35	0	0	0	53	0	0	57	12	0	17	0	34	Bacteria	Proteobacteria	Gammaproteobacteria	Pseudomonadales	Moraxellaceae	Acinetobacter
ASV1114	0	74	29	0	0	0	65	86	28	0	0	0	22	0	0	Bacteria	Proteobacteria	Gammaproteobacteria	Burkholderiales	Comamonadaceae	unid. Comamonadaceae
ASV1245	0	0	0	42	0	0	53	0	36	0	44	0	78	0	51	Bacteria	Actinobacteriota	Actinobacteria	Propionibacteriales	Nocardioidaceae	Nocardioides
ASV1360	0	0	0	0	52	42	0	0	0	0	100	0	59	22	29	Bacteria	Proteobacteria	Gammaproteobacteria	Diplorickettsiales	Diplorickettsiaceae	uncultured
ASV1442	0	0	0	73	62	0	55	0	46	0	40	28	0	0	0	Bacteria	Bdellovibrionota	Bdellovibrionia	Bacteriovoracales	Bacteriovoracaceae	Peredibacter
ASV577	52	50	0	13	37	0	47	0	64	0	0	0	0	0	40	Bacteria	Acidobacteriota	Acidobacteriae	Acidobacteriales	Acidobacteriaceae_(Subgroup_1)	Acidipila
ASV718	17	38	0	0	0	0	17	0	81	0	0	42	6	50	52	Bacteria	Proteobacteria	Gammaproteobacteria	Pseudomonadales	Pseudomonadaceae	Pseudomonas
ASV744	0	61	9	0	59	0	62	0	68	16	0	0	28	0	0	Bacteria	Proteobacteria	Alphaproteobacteria	Sphingomonadales	Sphingomonadaceae	Sphingobium
ASV953	56	39	35	41	0	37	0	0	32	33	0	0	30	0	0	Bacteria	Proteobacteria	Alphaproteobacteria	Rhizobiales	Beijerinckiaceae	Bosea
ASV1074	43	0	0	31	17	44	0	0	65	0	0	0	68	0	35	Bacteria	Proteobacteria	Alphaproteobacteria	Rhizobiales	Rhizobiaceae	unid. Rhizobiaceae
ASV1075	0	10	14	0	7	30	18	0	84	0	31	51	40	18	0	Bacteria	Proteobacteria	Gammaproteobacteria	Xanthomonadales	Xanthomonadaceae	Pseudoxanthomonas
ASV1186	152	0	0	0	0	0	0	0	61	0	0	90	0	0	0	Bacteria	Bacteroidota	Bacteroidia	Flavobacteriales	Weeksellaceae	Chryseobacterium
ASV449	0	2	0	0	15	5	37	12	170	5	37	9	8	0	2	Bacteria	Proteobacteria	Gammaproteobacteria	Enterobacterales	Enterobacteriaceae	Enterobacter
ASV663	0	0	0	52	0	46	30	0	81	93	0	0	0	0	0	Bacteria	Bacteroidota	Bacteroidia	Flavobacteriales	Flavobacteriaceae	Flavobacterium
ASV893	38	54	16	0	0	48	0	12	87	0	47	0	0	0	0	Bacteria	Bacteroidota	Bacteroidia	Sphingobacteriales	Sphingobacteriaceae	Mucilaginibacter
ASV907	0	83	94	72	0	0	0	0	0	0	53	0	0	0	0	Bacteria	Bdellovibrionota	Bdellovibrionia	Bacteriovoracales	Bacteriovoracaceae	uncultured
ASV1449	0	0	0	0	0	0	0	0	0	0	0	78	213	11	0	Bacteria	Proteobacteria	Gammaproteobacteria	Legionellales	Legionellaceae	Legionella
ASV1061	0	64	50	25	13	0	18	0	50	0	0	18	63	0	0	Bacteria	Actinobacteriota	Actinobacteria	Micrococcales	Microbacteriaceae	unid. Microbacteriaceae
ASV963	13	17	0	26	33	15	24	0	41	24	18	30	21	9	29	Bacteria	Proteobacteria	Alphaproteobacteria	Rhizobiales	Rhizobiales_Incertae_Sedis	Bauldia
ASV1009	10	19	0	18	0	33	43	0	90	67	0	0	19	0	0	Bacteria	Proteobacteria	Alphaproteobacteria	Rhizobiales	Xanthobacteraceae	Afipia
ASV1345	0	0	0	21	0	0	0	35	52	41	43	28	22	41	16	Bacteria	Bacteroidota	Bacteroidia	Sphingobacteriales	Sphingobacteriaceae	Mucilaginibacter
ASV411	0	0	77	0	88	0	0	0	53	0	0	49	31	0	0	Bacteria	Firmicutes	Bacilli	Exiguobacterales	Exiguobacteraceae	Exiguobacterium
ASV919	0	0	50	0	0	0	0	0	82	0	0	50	58	58	0	Bacteria	Actinobacteriota	Actinobacteria	Micrococcales	Micrococcaceae	Pseudarthrobacter
ASV941	33	32	36	18	26	45	0	0	13	36	0	0	59	0	0	Bacteria	Myxococcota	Polyangia	Polyangiales	Phaselicystidaceae	Phaselicystis
ASV1021	0	0	0	124	39	0	81	32	0	0	0	0	0	4	18	Bacteria	Verrucomicrobiota	Verrucomicrobiae	Chthoniobacterales	Terrimicrobiaceae	Terrimicrobium
ASV1191	0	0	0	0	54	0	110	59	75	0	0	0	0	0	0	Bacteria	Proteobacteria	Alphaproteobacteria	unid. Alphaproteobacteria	unid. Alphaproteobacteria	unid. Alphaproteobacteria
ASV1234	40	0	0	28	0	0	35	0	40	0	29	0	66	6	54	Bacteria	Proteobacteria	Gammaproteobacteria	uncultured	uncultured	uncultured
ASV1418	0	39	10	0	0	0	0	0	143	0	0	0	0	51	55	Bacteria	Bacteroidota	Bacteroidia	Sphingobacteriales	Sphingobacteriaceae	unid. Sphingobacteriaceae
ASV571	0	0	0	0	0	26	0	0	31	0	0	52	23	109	56	Bacteria	Proteobacteria	Gammaproteobacteria	Enterobacterales	Erwiniaceae	Pantoea
ASV686	0	89	34	0	0	43	0	0	0	0	0	34	60	37	0	Bacteria	Bacteroidota	Bacteroidia	Chitinophagales	Chitinophagaceae	Chitinophaga
ASV949	28	19	41	0	31	0	29	23	46	36	0	13	0	0	31	Bacteria	Proteobacteria	Alphaproteobacteria	Rhodospirillales	uncultured	uncultured
ASV1072	0	0	0	0	61	0	7	0	67	5	0	20	36	0	101	Bacteria	Proteobacteria	Gammaproteobacteria	Burkholderiales	Methylophilaceae	Methylotenera
ASV513	36	138	72	0	0	0	0	0	0	0	0	0	50	0	0	Bacteria	Bacteroidota	Bacteroidia	Sphingobacteriales	Sphingobacteriaceae	Pedobacter
ASV838	28	34	70	0	25	0	28	0	51	0	0	60	0	0	0	Bacteria	Proteobacteria	Gammaproteobacteria	Burkholderiales	Comamonadaceae	unid. Comamonadaceae
ASV1151	0	9	0	0	40	0	22	59	22	32	0	0	34	26	52	Bacteria	Verrucomicrobiota	Verrucomicrobiae	Verrucomicrobiales	Rubritaleaceae	Luteolibacter
ASV1263	54	40	0	0	60	31	55	0	56	0	0	0	0	0	0	Bacteria	Planctomycetota	Planctomycetes	Gemmatales	Gemmataceae	unid. Gemmataceae
ASV1475	0	0	0	0	124	0	0	0	60	0	0	0	112	0	0	Bacteria	Proteobacteria	Alphaproteobacteria	Rickettsiales	unid. Rickettsiales	unid. Rickettsiales
ASV1478	51	0	0	40	0	0	33	36	37	0	52	0	47	0	0	Bacteria	Verrucomicrobiota	Verrucomicrobiae	Verrucomicrobiales	Verrucomicrobiaceae	Prosthecobacter
ASV829	25	29	34	27	0	0	67	12	72	0	0	0	29	0	0	Bacteria	Firmicutes	Bacilli	Bacillales	Sporolactobacillaceae	Pullulanibacillus
ASV961	67	64	0	0	99	0	14	0	51	0	0	0	0	0	0	Bacteria	Planctomycetota	Planctomycetes	Pirellulales	Pirellulaceae	uncultured
ASV1222	14	76	0	0	0	40	0	0	54	0	81	30	0	0	0	Bacteria	Planctomycetota	Planctomycetes	Pirellulales	Pirellulaceae	Pir4_lineage
ASV1483	31	116	53	0	0	55	0	0	0	0	0	14	26	0	0	Bacteria	Bacteroidota	Bacteroidia	Flavobacteriales	Flavobacteriaceae	Flavobacterium
ASV1486	0	0	0	22	0	0	34	0	78	55	45	0	61	0	0	Bacteria	Proteobacteria	Gammaproteobacteria	Xanthomonadales	Xanthomonadaceae	Stenotrophomonas
ASV834	33	33	0	81	0	6	0	0	34	0	0	54	27	26	0	Bacteria	Proteobacteria	Gammaproteobacteria	Xanthomonadales	Rhodanobacteraceae	Rhodanobacter
ASV863	44	54	0	0	0	42	0	0	53	0	46	0	55	0	0	Bacteria	Firmicutes	Bacilli	Paenibacillales	Paenibacillaceae	Cohnella
ASV944	56	103	0	37	0	0	38	0	0	0	60	0	0	0	0	Bacteria	Bacteroidota	Bacteroidia	Cytophagales	Spirosomaceae	Dyadobacter
ASV1155	0	34	44	0	0	0	0	0	216	0	0	0	0	0	0	Bacteria	Verrucomicrobiota	Chlamydiae	Chlamydiales	Parachlamydiaceae	Neochlamydia
ASV1180	29	0	0	42	0	0	0	0	79	47	46	0	0	29	22	Bacteria	Acidobacteriota	Acidobacteriae	Acidobacteriales	Acidobacteriaceae_(Subgroup_1)	Granulicella
ASV1255	0	98	40	0	83	0	28	0	45	0	0	0	0	0	0	Bacteria	Proteobacteria	Gammaproteobacteria	Burkholderiales	Comamonadaceae	Acidovorax
ASV921	46	0	0	43	0	0	0	0	131	34	0	0	0	0	38	Bacteria	Proteobacteria	Gammaproteobacteria	Legionellales	Legionellaceae	Legionella
ASV1376	0	0	0	37	42	0	0	0	44	0	54	0	59	0	56	Bacteria	Proteobacteria	Gammaproteobacteria	Burkholderiales	Comamonadaceae	Rhodoferax
ASV1056	0	0	85	34	0	0	0	0	65	0	0	107	0	0	0	Bacteria	Planctomycetota	Planctomycetes	Pirellulales	Pirellulaceae	Pir4_lineage
ASV1133	0	153	65	0	0	0	0	0	29	0	0	0	0	44	0	Bacteria	Proteobacteria	Gammaproteobacteria	Xanthomonadales	Xanthomonadaceae	Lysobacter
ASV1509	0	37	64	37	0	0	39	0	0	36	0	0	77	0	0	Bacteria	Proteobacteria	Alphaproteobacteria	Rhizobiales	Beijerinckiaceae	28-YEA-48
ASV1511	0	0	0	0	0	0	0	0	290	0	0	0	0	0	0	Bacteria	Proteobacteria	Gammaproteobacteria	Burkholderiales	Comamonadaceae	Rhodoferax
ASV669	0	0	0	57	0	32	0	86	73	0	0	0	0	41	0	Bacteria	Bacteroidota	Bacteroidia	Flavobacteriales	Crocinitomicaceae	Fluviicola
ASV787	0	26	44	0	46	0	0	0	4	0	0	47	24	51	47	Bacteria	Firmicutes	Bacilli	Bacillales	Bacillaceae	Bacillus
ASV1294	0	0	41	42	0	25	0	0	55	32	0	0	61	0	33	Bacteria	Proteobacteria	Alphaproteobacteria	Rhodobacterales	Rhodobacteraceae	unid. Rhodobacteraceae
ASV1324	0	0	0	0	0	19	63	35	65	0	0	0	38	0	69	Bacteria	Proteobacteria	Alphaproteobacteria	Acetobacterales	Acetobacteraceae	Roseomonas
ASV1518	0	35	82	0	19	0	52	61	40	0	0	0	0	0	0	Bacteria	Verrucomicrobiota	Chlamydiae	Chlamydiales	Parachlamydiaceae	Neochlamydia
ASV1514	0	0	0	0	0	0	58	65	85	0	0	0	0	0	81	Bacteria	Bacteroidota	Bacteroidia	Flavobacteriales	unid. Flavobacteriales	unid. Flavobacteriales
ASV451	43	0	48	0	0	119	0	0	0	0	0	0	0	78	0	Bacteria	Bacteroidota	Bacteroidia	Flavobacteriales	Flavobacteriaceae	Flavobacterium
ASV1063	33	0	0	0	12	0	37	23	101	0	0	19	20	0	43	Bacteria	Actinobacteriota	Actinobacteria	Corynebacteriales	Mycobacteriaceae	Mycobacterium
ASV1305	106	76	0	0	0	0	58	0	48	0	0	0	0	0	0	Bacteria	Bacteroidota	Bacteroidia	Cytophagales	Microscillaceae	uncultured
ASV808	0	0	0	25	0	33	25	0	61	0	0	0	101	0	42	Bacteria	Proteobacteria	Gammaproteobacteria	Pseudomonadales	Pseudomonadaceae	Pseudomonas
ASV914	0	84	28	0	0	75	0	0	0	30	0	0	0	70	0	Bacteria	Actinobacteriota	Actinobacteria	Propionibacteriales	Nocardioidaceae	Nocardioides
ASV897	5	31	0	53	3	22	65	11	16	69	11	0	0	0	0	Bacteria	Proteobacteria	Alphaproteobacteria	Caulobacterales	Caulobacteraceae	Asticcacaulis
ASV1160	21	0	0	194	0	39	0	0	0	6	26	0	0	0	0	Bacteria	Proteobacteria	Alphaproteobacteria	Rhizobiales	Rhizobiaceae	Mesorhizobium
ASV1295	26	3	0	7	52	0	4	1	18	10	77	0	88	0	0	Bacteria	Proteobacteria	Alphaproteobacteria	Caulobacterales	Caulobacteraceae	Asticcacaulis
ASV1450	0	0	0	59	0	0	0	25	76	0	69	0	57	0	0	Bacteria	Bacteroidota	Bacteroidia	Chitinophagales	Chitinophagaceae	Heliimonas
ASV1532	0	34	0	38	0	0	46	0	109	0	0	0	31	0	28	Bacteria	Proteobacteria	Gammaproteobacteria	Gammaproteobacteria_Incertae_Sedis	Unknown_Family	Acidibacter
ASV1080	38	28	0	0	0	0	0	16	81	0	0	35	22	23	42	Bacteria	Proteobacteria	Gammaproteobacteria	Legionellales	Legionellaceae	Legionella
ASV1240	26	46	45	32	0	12	0	0	45	0	0	0	57	22	0	Bacteria	Proteobacteria	Alphaproteobacteria	Sphingomonadales	Sphingomonadaceae	Altererythrobacter
ASV762	0	67	0	0	71	0	0	27	59	0	0	60	0	0	0	Bacteria	Bacteroidota	Bacteroidia	Cytophagales	Microscillaceae	uncultured
ASV1196	0	0	22	0	32	0	36	0	110	0	37	0	15	0	32	Bacteria	Proteobacteria	Alphaproteobacteria	Reyranellales	Reyranellaceae	Reyranella
ASV658	54	0	0	0	0	29	0	0	63	0	0	31	64	42	0	Bacteria	Proteobacteria	Alphaproteobacteria	Rhizobiales	Rhizobiaceae	Allorhizobium-Neorhizobium-Pararhizobium-Rhizobium
ASV844	0	20	0	33	20	35	44	30	10	0	0	0	70	0	21	Bacteria	Proteobacteria	Alphaproteobacteria	Sphingomonadales	Sphingomonadaceae	Sphingopyxis
ASV1086	0	0	58	0	0	39	48	0	29	0	0	0	52	57	0	Bacteria	Bacteroidota	Bacteroidia	Sphingobacteriales	Sphingobacteriaceae	Sphingobacterium
ASV1540	49	25	0	0	0	0	0	0	37	0	50	0	51	0	71	Bacteria	Spirochaetota	Spirochaetia	Spirochaetales	Spirochaetaceae	Spirochaeta_2
ASV667	29	62	49	0	0	0	0	26	0	0	0	78	0	38	0	Bacteria	Proteobacteria	Gammaproteobacteria	Legionellales	Legionellaceae	Legionella
ASV758	0	28	22	0	0	34	61	37	27	0	23	19	31	0	0	Bacteria	Bacteroidota	Bacteroidia	Chitinophagales	Chitinophagaceae	uncultured
ASV1272	61	0	0	0	0	87	32	0	19	29	43	11	0	0	0	Bacteria	Proteobacteria	Gammaproteobacteria	Pseudomonadales	Pseudomonadaceae	Pseudomonas
ASV1280	0	8	0	0	0	70	50	43	0	0	0	0	43	0	68	Bacteria	Proteobacteria	Gammaproteobacteria	Gammaproteobacteria_Incertae_Sedis	Unknown_Family	Unknown_Family
ASV1301	0	51	0	0	0	0	20	0	196	0	0	0	15	0	0	Bacteria	Planctomycetota	Planctomycetes	Planctomycetales	Schlesneriaceae	Schlesneria
ASV1349	52	0	0	15	32	64	0	0	91	0	28	0	0	0	0	Bacteria	Bdellovibrionota	Bdellovibrionia	Bdellovibrionales	Bdellovibrionaceae	Bdellovibrio
ASV776	0	0	0	0	0	0	126	63	0	0	42	50	0	0	0	Bacteria	Verrucomicrobiota	Verrucomicrobiae	Pedosphaerales	Pedosphaeraceae	Pedosphaeraceae
ASV854	0	0	25	0	0	0	0	0	0	0	0	214	42	0	0	Bacteria	Bacteroidota	Bacteroidia	Flavobacteriales	Flavobacteriaceae	Arenibacter
ASV908	43	45	59	0	25	6	0	0	15	0	11	28	7	23	19	Bacteria	Proteobacteria	Gammaproteobacteria	Pseudomonadales	Pseudomonadaceae	Pseudomonas
ASV956	0	0	0	0	0	0	0	0	115	35	0	0	60	0	71	Bacteria	Bacteroidota	Bacteroidia	Sphingobacteriales	Sphingobacteriaceae	Mucilaginibacter
ASV1206	0	28	0	22	34	70	39	20	47	21	0	0	0	0	0	Bacteria	Bacteroidota	Bacteroidia	Chitinophagales	Chitinophagaceae	uncultured
ASV1549	0	0	0	0	14	0	0	0	52	0	45	56	35	37	42	Bacteria	Proteobacteria	Gammaproteobacteria	Salinisphaerales	Solimonadaceae	Alkanibacter
ASV1261	0	33	0	0	0	48	25	0	38	12	37	0	26	0	61	Bacteria	Proteobacteria	Alphaproteobacteria	Rhizobiales	Xanthobacteraceae	Pseudolabrys
ASV1448	0	0	0	0	0	0	0	0	56	0	43	0	67	31	83	Bacteria	Proteobacteria	Alphaproteobacteria	Acetobacterales	Acetobacteraceae	Acidisoma
ASV1096	80	57	0	0	0	0	0	0	30	0	0	50	0	38	24	Bacteria	Actinobacteriota	Actinobacteria	Corynebacteriales	Nocardiaceae	Williamsia
ASV1108	0	0	10	0	0	0	0	0	0	0	0	268	0	0	0	Bacteria	Bacteroidota	Bacteroidia	Flavobacteriales	Flavobacteriaceae	Vitellibacter
ASV1122	36	0	0	49	35	0	0	0	0	55	35	0	46	0	22	Bacteria	Proteobacteria	Alphaproteobacteria	Rhizobiales	Hyphomicrobiaceae	Hyphomicrobium
ASV1270	0	33	0	13	0	149	9	0	38	0	0	0	17	0	19	Bacteria	Proteobacteria	Gammaproteobacteria	Enterobacterales	Yersiniaceae	Serratia
ASV1537	0	0	0	0	0	0	0	0	29	18	64	47	51	69	0	Bacteria	Proteobacteria	Alphaproteobacteria	unid. Alphaproteobacteria	unid. Alphaproteobacteria	unid. Alphaproteobacteria
ASV755	0	65	49	0	0	0	0	0	60	56	0	0	0	0	47	Bacteria	Actinobacteriota	Actinobacteria	Corynebacteriales	Nocardiaceae	Gordonia
ASV1134	50	106	29	0	25	0	0	0	0	0	0	0	67	0	0	Bacteria	Chloroflexi	Chloroflexia	Thermomicrobiales	JG30-KF-CM45	JG30-KF-CM45
ASV1565	0	0	0	0	65	43	77	58	0	0	0	0	34	0	0	Bacteria	Chloroflexi	Anaerolineae	Caldilineales	Caldilineaceae	uncultured
ASV1563	0	0	0	0	75	0	0	0	0	60	0	62	80	0	0	Bacteria	Proteobacteria	Gammaproteobacteria	Burkholderiales	Comamonadaceae	unid. Comamonadaceae
ASV822	0	39	45	0	0	0	0	0	60	0	0	58	74	0	0	Bacteria	Chloroflexi	Chloroflexia	Thermomicrobiales	JG30-KF-CM45	JG30-KF-CM45
ASV1202	0	3	0	0	0	0	65	81	71	0	0	0	56	0	0	Bacteria	Bacteroidota	Bacteroidia	Chitinophagales	uncultured	uncultured
ASV1325	30	16	25	42	36	0	23	27	35	0	11	0	31	0	0	Bacteria	Proteobacteria	Alphaproteobacteria	Caulobacterales	Caulobacteraceae	Caulobacter
ASV1460	47	0	0	0	18	0	0	46	73	0	50	0	0	0	42	Bacteria	Planctomycetota	Planctomycetes	Pirellulales	Pirellulaceae	uncultured
ASV926	0	11	0	0	49	11	43	47	40	32	0	12	0	11	19	Bacteria	Proteobacteria	Alphaproteobacteria	Rhizobiales	Rhizobiales_Incertae_Sedis	Bauldia
ASV1062	0	0	0	0	0	0	0	0	0	0	85	0	94	0	95	Bacteria	Dependentiae	Babeliae	Babeliales	unid. Babeliales	unid. Babeliales
ASV1093	0	38	13	23	15	30	18	0	41	41	0	0	55	0	0	Bacteria	Proteobacteria	Gammaproteobacteria	Burkholderiales	Alcaligenaceae	unid. Alcaligenaceae
ASV1144	0	15	0	0	28	0	0	74	157	0	0	0	0	0	0	Bacteria	Proteobacteria	Gammaproteobacteria	Cellvibrionales	Porticoccaceae	Porticoccus
ASV1055	35	116	0	0	73	49	0	0	0	0	0	0	0	0	0	Bacteria	Bacteroidota	Bacteroidia	Sphingobacteriales	NS11-12_marine_group	NS11-12_marine_group
ASV1430	0	0	0	0	0	0	0	0	41	81	0	0	26	46	79	Bacteria	Proteobacteria	Alphaproteobacteria	Sphingomonadales	Sphingomonadaceae	Sphingomonas
ASV623	17	25	0	35	0	25	0	0	69	0	0	11	17	39	34	Bacteria	Proteobacteria	Gammaproteobacteria	Enterobacterales	Erwiniaceae	Pantoea
ASV891	62	55	0	0	0	0	46	28	54	0	0	0	27	0	0	Bacteria	Proteobacteria	Alphaproteobacteria	Dongiales	Dongiaceae	Dongia
ASV1089	29	0	0	0	0	32	54	47	65	0	0	18	0	0	27	Bacteria	Actinobacteriota	Actinobacteria	Propionibacteriales	Nocardioidaceae	Nocardioides
ASV732	34	0	0	67	0	38	0	0	0	66	46	0	0	0	20	Bacteria	Proteobacteria	Alphaproteobacteria	Rhizobiales	Devosiaceae	Devosia
ASV872	60	0	14	0	0	46	0	0	62	0	18	0	71	0	0	Bacteria	Actinobacteriota	Actinobacteria	Pseudonocardiales	Pseudonocardiaceae	Lechevalieria
ASV1220	58	0	0	0	0	0	0	0	62	0	77	0	73	0	0	Bacteria	Bacteroidota	Bacteroidia	Cytophagales	Cytophagaceae	Cytophaga
ASV1368	21	0	0	0	29	0	75	0	69	19	0	0	34	0	23	Bacteria	Proteobacteria	Alphaproteobacteria	Ferrovibrionales	Ferrovibrionaceae	Ferrovibrio
ASV1403	0	0	0	0	21	0	37	0	42	40	0	0	88	0	42	Bacteria	Proteobacteria	Alphaproteobacteria	Sphingomonadales	Sphingomonadaceae	unid. Sphingomonadaceae
ASV1436	0	0	0	106	13	0	85	15	0	0	0	26	25	0	0	Bacteria	Verrucomicrobiota	Verrucomicrobiae	Chthoniobacterales	Terrimicrobiaceae	Terrimicrobium
ASV985	0	30	38	0	0	16	0	0	75	0	0	60	0	0	50	Bacteria	Proteobacteria	Alphaproteobacteria	Rhizobiales	Rhizobiaceae	Ensifer
ASV1002	0	72	66	24	0	0	0	0	0	0	0	60	47	0	0	Bacteria	Firmicutes	Bacilli	Paenibacillales	Paenibacillaceae	Paenibacillus
ASV1415	0	0	0	0	0	49	68	82	44	0	0	26	0	0	0	Bacteria	Bacteroidota	Bacteroidia	Flavobacteriales	Crocinitomicaceae	Fluviicola
ASV1588	0	0	0	0	0	2	0	0	0	0	86	0	181	0	0	Bacteria	Bacteroidota	Bacteroidia	Flavobacteriales	Flavobacteriaceae	Flavobacterium
ASV878	0	26	54	0	0	0	51	13	0	44	0	0	59	21	0	Bacteria	Verrucomicrobiota	Verrucomicrobiae	Verrucomicrobiales	Verrucomicrobiaceae	uncultured
ASV1001	45	42	17	11	0	0	0	0	14	0	44	45	20	18	12	Bacteria	Actinobacteriota	Actinobacteria	Corynebacteriales	Nocardiaceae	Rhodococcus
ASV1006	11	0	0	39	0	25	55	0	42	35	61	0	0	0	0	Bacteria	Bacteroidota	Bacteroidia	Flavobacteriales	Flavobacteriaceae	Flavobacterium
ASV1187	0	0	0	0	28	0	0	11	0	43	17	27	45	44	53	Bacteria	Bdellovibrionota	Oligoflexia	unid. Oligoflexia	unid. Oligoflexia	unid. Oligoflexia
ASV1260	0	0	0	0	0	0	0	0	0	0	62	0	68	52	86	Bacteria	Acidobacteriota	Acidobacteriae	Acidobacteriales	Acidobacteriaceae_(Subgroup_1)	Granulicella
ASV1367	77	0	0	0	0	0	0	0	81	49	0	0	0	0	61	Bacteria	Proteobacteria	Gammaproteobacteria	Legionellales	Legionellaceae	Legionella
ASV1393	0	0	0	0	0	0	0	0	83	0	0	62	0	68	55	Bacteria	Proteobacteria	Alphaproteobacteria	Sphingomonadales	Sphingomonadaceae	unid. Sphingomonadaceae
ASV1414	64	39	0	20	98	12	0	0	0	0	0	0	22	0	13	Bacteria	Dependentiae	Babeliae	Babeliales	Babeliales	Babeliales
ASV1502	0	0	0	172	26	70	0	0	0	0	0	0	0	0	0	Bacteria	Proteobacteria	Gammaproteobacteria	Xanthomonadales	Rhodanobacteraceae	Luteibacter
ASV892	64	55	34	0	0	0	0	0	35	0	0	0	32	47	0	Bacteria	Proteobacteria	Gammaproteobacteria	Legionellales	Legionellaceae	Legionella
ASV1287	116	0	0	0	0	0	0	0	78	0	0	45	0	0	28	Bacteria	Actinobacteriota	Actinobacteria	Corynebacteriales	Nocardiaceae	Williamsia
ASV802	0	101	42	0	0	0	0	0	68	0	0	0	55	0	0	Bacteria	Bacteroidota	Bacteroidia	Flavobacteriales	unid. Flavobacteriales	unid. Flavobacteriales
ASV784	51	0	0	0	0	82	0	0	40	51	0	0	0	41	0	Bacteria	Proteobacteria	Alphaproteobacteria	Rhizobiales	Rhizobiaceae	Pseudaminobacter
ASV827	0	135	62	0	0	0	0	0	0	0	0	0	44	24	0	Bacteria	Bacteroidota	Bacteroidia	Cytophagales	Spirosomaceae	Taeseokella
ASV1030	48	41	0	0	0	0	32	0	80	0	0	0	29	0	35	Bacteria	Proteobacteria	Alphaproteobacteria	Micropepsales	Micropepsaceae	uncultured
ASV1083	29	82	79	53	0	0	0	0	22	0	0	0	0	0	0	Bacteria	Proteobacteria	Alphaproteobacteria	Sphingomonadales	Sphingomonadaceae	Novosphingobium
ASV1476	0	0	0	0	47	0	0	0	0	0	61	40	20	71	26	Bacteria	Proteobacteria	Alphaproteobacteria	Rhizobiales	Xanthobacteraceae	unid. Xanthobacteraceae
ASV1614	36	0	0	66	0	0	0	0	0	0	12	40	59	0	52	Bacteria	Proteobacteria	Gammaproteobacteria	Diplorickettsiales	Diplorickettsiaceae	uncultured
ASV806	41	0	0	0	31	0	23	0	38	52	0	0	0	0	79	Bacteria	Firmicutes	Bacilli	Paenibacillales	Paenibacillaceae	Paenibacillus
ASV1125	43	0	0	0	31	0	67	54	25	0	0	22	22	0	0	Bacteria	Proteobacteria	Gammaproteobacteria	R7C24	R7C24	R7C24
ASV1308	8	15	0	0	20	28	16	6	43	14	41	19	24	0	30	Bacteria	Proteobacteria	Alphaproteobacteria	Rhizobiales	Rhizobiaceae	Allorhizobium-Neorhizobium-Pararhizobium-Rhizobium
ASV1364	26	43	9	0	59	0	17	9	31	0	0	70	0	0	0	Bacteria	Planctomycetota	Planctomycetes	Planctomycetales	Rubinisphaeraceae	SH-PL14
ASV1599	0	0	0	0	0	0	0	0	60	0	30	11	106	3	54	Bacteria	Proteobacteria	Alphaproteobacteria	unid. Alphaproteobacteria	unid. Alphaproteobacteria	unid. Alphaproteobacteria
ASV1205	29	0	46	0	0	0	33	0	0	0	105	46	4	0	0	Bacteria	Chloroflexi	Chloroflexia	Thermomicrobiales	JG30-KF-CM45	JG30-KF-CM45
ASV958	52	26	0	0	24	0	0	0	50	0	0	74	0	0	36	Bacteria	Planctomycetota	Planctomycetes	Pirellulales	Pirellulaceae	Pir4_lineage
ASV1090	20	17	11	7	29	0	14	0	15	0	42	30	35	27	15	Bacteria	Proteobacteria	Gammaproteobacteria	Burkholderiales	Burkholderiaceae	Burkholderia-Caballeronia-Paraburkholderia
ASV1428	25	26	0	0	0	0	0	0	32	23	23	0	62	71	0	Bacteria	Verrucomicrobiota	Verrucomicrobiae	Opitutales	Opitutaceae	unid. Opitutaceae
ASV796	0	60	37	0	22	0	55	0	72	0	0	0	15	0	0	Bacteria	Bacteroidota	Kapabacteria	Kapabacteriales	Kapabacteriales	Kapabacteriales
ASV1111	0	20	0	0	38	36	0	16	51	56	0	0	0	0	44	Bacteria	Actinobacteriota	Actinobacteria	Propionibacteriales	Nocardioidaceae	Nocardioides
ASV1534	15	0	18	79	0	0	0	0	52	0	30	0	39	0	28	Bacteria	Abditibacteriota	Abditibacteria	Abditibacteriales	Abditibacteriaceae	Abditibacterium
ASV1384	29	24	0	0	45	0	82	0	35	0	0	0	45	0	0	Bacteria	Chloroflexi	Ktedonobacteria	C0119	C0119	C0119
ASV1489	0	158	31	0	17	0	0	0	0	0	0	0	54	0	0	Bacteria	Proteobacteria	Gammaproteobacteria	Burkholderiales	Comamonadaceae	unid. Comamonadaceae
ASV922	0	64	0	0	0	0	0	45	98	0	0	0	52	0	0	Bacteria	Verrucomicrobiota	Chlamydiae	Chlamydiales	Simkaniaceae	unid. Simkaniaceae
ASV1112	0	0	0	26	106	49	0	0	54	0	0	0	24	0	0	Bacteria	Bacteroidota	Bacteroidia	Sphingobacteriales	KD3-93	KD3-93
ASV1124	0	97	73	0	0	0	52	37	0	0	0	0	0	0	0	Bacteria	Proteobacteria	Gammaproteobacteria	R7C24	R7C24	R7C24
ASV1266	42	0	0	0	0	107	59	0	0	0	0	51	0	0	0	Bacteria	Bacteroidota	Bacteroidia	Flavobacteriales	Flavobacteriaceae	Flavobacterium
ASV1350	82	53	0	0	0	0	0	0	34	0	42	0	0	48	0	Bacteria	Actinobacteriota	Actinobacteria	Micrococcales	Microbacteriaceae	Microbacterium
ASV1640	0	0	0	0	0	0	9	0	75	0	48	0	0	66	61	Bacteria	Proteobacteria	Alphaproteobacteria	Acetobacterales	Acetobacteraceae	uncultured
ASV1580	0	0	0	0	75	0	47	34	47	0	0	0	55	0	0	Bacteria	Planctomycetota	vadinHA49	vadinHA49	vadinHA49	vadinHA49
ASV1300	0	0	0	0	17	19	0	0	168	0	41	0	0	12	0	Bacteria	Verrucomicrobiota	Verrucomicrobiae	Opitutales	Opitutaceae	uncultured
ASV1409	42	0	0	48	69	46	0	0	0	0	52	0	0	0	0	Bacteria	Proteobacteria	Gammaproteobacteria	Diplorickettsiales	Diplorickettsiaceae	uncultured
ASV1060	0	0	86	0	0	43	29	0	51	0	0	47	0	0	0	Bacteria	Bacteroidota	Bacteroidia	Chitinophagales	Chitinophagaceae	Flavihumibacter
ASV1138	34	33	23	0	0	25	21	0	0	31	0	38	33	18	0	Bacteria	Proteobacteria	Alphaproteobacteria	Rhizobiales	Devosiaceae	Devosia
ASV1293	44	0	0	0	0	0	0	0	71	0	0	0	69	0	72	Bacteria	Proteobacteria	Gammaproteobacteria	Burkholderiales	Alcaligenaceae	Bordetella
ASV1307	112	63	81	0	0	0	0	0	0	0	0	0	0	0	0	Bacteria	Bacteroidota	Kapabacteria	Kapabacteriales	Kapabacteriales	Kapabacteriales
ASV903	0	0	0	0	35	57	60	0	48	55	0	0	0	0	0	Bacteria	Proteobacteria	Gammaproteobacteria	Xanthomonadales	Xanthomonadaceae	Pseudoxanthomonas
ASV924	26	40	0	0	0	0	0	0	53	0	0	70	66	0	0	Bacteria	Verrucomicrobiota	Verrucomicrobiae	Verrucomicrobiales	Rubritaleaceae	Luteolibacter
ASV979	59	0	0	0	21	0	0	0	34	16	0	40	34	0	51	Bacteria	Proteobacteria	Gammaproteobacteria	Burkholderiales	Alcaligenaceae	unid. Alcaligenaceae
ASV1286	63	0	0	24	0	0	17	23	23	0	30	0	12	37	26	Bacteria	unid. Bacteria	unid. Bacteria	unid. Bacteria	unid. Bacteria	unid. Bacteria
ASV1542	0	29	0	0	0	0	28	0	106	0	28	0	64	0	0	Bacteria	Proteobacteria	Gammaproteobacteria	Diplorickettsiales	Diplorickettsiaceae	uncultured
ASV1662	0	0	0	0	199	0	0	0	0	0	56	0	0	0	0	Bacteria	Proteobacteria	Gammaproteobacteria	Burkholderiales	TRA3-20	TRA3-20
ASV1417	0	0	0	0	31	25	9	0	16	23	50	0	15	38	47	Bacteria	Proteobacteria	Alphaproteobacteria	Caulobacterales	Caulobacteraceae	uncultured
ASV1440	59	59	0	0	0	0	56	0	0	0	0	31	49	0	0	Bacteria	Bacteroidota	Bacteroidia	Chitinophagales	Chitinophagaceae	Terrimonas
ASV1471	92	67	60	0	0	0	0	0	0	0	0	0	35	0	0	Bacteria	Proteobacteria	Alphaproteobacteria	Paracaedibacterales	Paracaedibacteraceae	uncultured
ASV1554	0	0	0	65	0	0	0	0	65	0	42	0	37	0	45	Bacteria	Abditibacteriota	Abditibacteria	Abditibacteriales	Abditibacteriaceae	Abditibacterium
ASV1337	0	0	0	0	0	0	0	0	74	0	34	30	63	52	0	Bacteria	Proteobacteria	Alphaproteobacteria	unid. Alphaproteobacteria	unid. Alphaproteobacteria	unid. Alphaproteobacteria
ASV1271	0	0	0	41	0	0	0	0	108	26	46	31	0	0	0	Bacteria	Proteobacteria	Alphaproteobacteria	Rhizobiales	Rhizobiaceae	Allorhizobium-Neorhizobium-Pararhizobium-Rhizobium
ASV1678	0	161	43	0	0	0	0	0	0	0	0	0	20	28	0	Bacteria	Bacteroidota	Bacteroidia	Flavobacteriales	Flavobacteriaceae	Flavobacterium
ASV998	0	0	0	0	48	0	0	0	0	70	0	72	0	0	61	Bacteria	Proteobacteria	Alphaproteobacteria	Rhizobiales	Rhizobiaceae	Allorhizobium-Neorhizobium-Pararhizobium-Rhizobium
ASV1043	74	0	0	0	47	0	41	39	50	0	0	0	0	0	0	Bacteria	Bdellovibrionota	Bdellovibrionia	Bdellovibrionales	Bdellovibrionaceae	Bdellovibrio
ASV1194	0	39	34	0	8	0	0	0	86	0	0	0	0	84	0	Bacteria	Actinobacteriota	Actinobacteria	Pseudonocardiales	Pseudonocardiaceae	Pseudonocardia
ASV1444	70	38	0	0	0	0	0	0	61	62	0	0	0	20	0	Bacteria	Bacteroidota	Bacteroidia	Chitinophagales	Chitinophagaceae	Puia
ASV1493	0	39	0	0	51	0	38	0	0	65	0	0	58	0	0	Bacteria	Actinobacteriota	Actinobacteria	Propionibacteriales	Nocardioidaceae	Nocardioides
ASV906	101	39	0	0	48	62	0	0	0	0	0	0	0	0	0	Bacteria	Planctomycetota	Planctomycetes	Planctomycetales	Rubinisphaeraceae	SH-PL14
ASV955	46	0	0	0	0	2	78	0	30	50	0	0	0	44	0	Bacteria	Bacteroidota	Bacteroidia	Flavobacteriales	Crocinitomicaceae	Fluviicola
ASV1064	0	0	0	48	0	0	0	0	0	30	65	0	65	0	42	Bacteria	Proteobacteria	Alphaproteobacteria	Rhodobacterales	Rhodobacteraceae	unid. Rhodobacteraceae
ASV1385	0	0	0	0	0	66	35	27	45	0	0	0	50	0	27	Bacteria	Bacteroidota	Bacteroidia	Cytophagales	Spirosomaceae	Dyadobacter
ASV1447	31	33	0	0	49	41	0	0	96	0	0	0	0	0	0	Bacteria	Dependentiae	Babeliae	Babeliales	UBA12409	UBA12409
ASV1594	18	0	0	74	0	0	0	0	38	0	46	0	34	0	40	Bacteria	Abditibacteriota	Abditibacteria	Abditibacteriales	Abditibacteriaceae	Abditibacterium
ASV1690	0	0	0	0	66	0	0	0	49	0	0	0	56	0	79	Bacteria	Proteobacteria	Gammaproteobacteria	Diplorickettsiales	Diplorickettsiaceae	Aquicella
ASV1686	0	0	0	0	64	62	28	57	0	0	0	0	0	0	39	Bacteria	Bacteroidota	Bacteroidia	Sphingobacteriales	Sphingobacteriaceae	Mucilaginibacter
ASV1066	24	0	0	7	24	0	16	24	35	45	33	26	15	0	0	Bacteria	Proteobacteria	Gammaproteobacteria	Burkholderiales	Burkholderiaceae	Burkholderia-Caballeronia-Paraburkholderia
ASV1166	24	27	0	27	0	28	38	0	31	35	0	0	39	0	0	Bacteria	Proteobacteria	Alphaproteobacteria	Rhizobiales	Rhizobiaceae	unid. Rhizobiaceae
ASV1184	22	0	0	26	0	39	15	9	53	8	18	0	48	0	11	Bacteria	Bacteroidota	Bacteroidia	Sphingobacteriales	Sphingobacteriaceae	Mucilaginibacter
ASV1232	0	0	0	31	0	34	60	29	14	0	32	0	28	21	0	Bacteria	Verrucomicrobiota	Verrucomicrobiae	Pedosphaerales	Pedosphaeraceae	Pedosphaeraceae
ASV1351	59	0	0	63	60	67	0	0	0	0	0	0	0	0	0	Bacteria	Dependentiae	Babeliae	Babeliales	unid. Babeliales	unid. Babeliales
ASV1372	0	34	30	22	0	0	0	58	0	46	0	0	19	40	0	Bacteria	Bacteroidota	Bacteroidia	Flavobacteriales	Weeksellaceae	Chryseobacterium
ASV1584	74	32	0	0	0	0	0	0	0	0	0	51	27	65	0	Bacteria	Actinobacteriota	Actinobacteria	Micrococcales	Brevibacteriaceae	Brevibacterium
ASV1036	0	0	0	0	54	0	0	0	50	0	0	0	55	34	55	Bacteria	Proteobacteria	Alphaproteobacteria	Rhizobiales	Rhizobiaceae	Mesorhizobium
ASV1319	0	64	0	0	0	0	33	0	128	0	0	0	23	0	0	Bacteria	Bacteroidota	Bacteroidia	Cytophagales	Cytophagaceae	Cytophaga
ASV1696	0	0	0	40	66	0	0	0	0	0	44	60	0	38	0	Bacteria	Bacteroidota	Bacteroidia	Chitinophagales	Chitinophagaceae	Parafilimonas
ASV1167	9	13	0	0	39	36	0	8	17	10	14	23	26	22	30	Bacteria	Proteobacteria	Gammaproteobacteria	Burkholderiales	Comamonadaceae	Variovorax
ASV1311	75	0	0	16	46	0	27	0	20	28	23	0	0	12	0	Bacteria	unid. Bacteria	unid. Bacteria	unid. Bacteria	unid. Bacteria	unid. Bacteria
ASV1506	29	48	0	64	0	0	0	0	52	0	29	0	25	0	0	Bacteria	Bacteroidota	Bacteroidia	Chitinophagales	Chitinophagaceae	Taibaiella
ASV821	64	48	99	0	0	25	0	0	0	0	0	0	0	0	10	Bacteria	Planctomycetota	Planctomycetes	Pirellulales	Pirellulaceae	Pirellula
ASV825	55	0	0	33	0	62	0	0	0	0	77	0	19	0	0	Bacteria	Bacteroidota	Bacteroidia	Chitinophagales	Chitinophagaceae	Haoranjiania
ASV884	0	0	0	11	0	0	40	0	96	11	0	20	56	0	12	Bacteria	Proteobacteria	Alphaproteobacteria	Caulobacterales	Hyphomonadaceae	uncultured
ASV1452	0	0	0	0	68	19	45	46	0	0	0	0	35	0	33	Bacteria	Proteobacteria	Gammaproteobacteria	Legionellales	Legionellaceae	Legionella
ASV1014	0	0	27	0	15	0	0	0	0	30	21	0	99	0	53	Bacteria	Firmicutes	Bacilli	Staphylococcales	Staphylococcaceae	Staphylococcus
ASV1017	56	60	0	0	0	35	19	24	0	0	51	0	0	0	0	Bacteria	Actinobacteriota	Actinobacteria	Streptomycetales	Streptomycetaceae	Streptomyces
ASV1314	105	0	0	80	0	0	0	0	25	0	0	35	0	0	0	Bacteria	Bacteroidota	Bacteroidia	Flavobacteriales	Flavobacteriaceae	Flavobacterium
ASV1336	39	0	31	0	0	0	0	0	27	0	10	34	30	33	41	Bacteria	Acidobacteriota	Acidobacteriae	Acidobacteriales	Acidobacteriaceae_(Subgroup_1)	Acidicapsa
ASV1373	93	0	0	0	0	48	0	0	11	0	93	0	0	0	0	Bacteria	Patescibacteria	Parcubacteria	Parcubacteria	Parcubacteria	Parcubacteria
ASV1714	11	0	0	0	0	0	69	0	123	0	0	0	42	0	0	Bacteria	Bacteroidota	Bacteroidia	Flavobacteriales	Crocinitomicaceae	Fluviicola
ASV887	0	21	0	28	39	61	0	0	37	0	0	0	54	0	4	Bacteria	Bacteroidota	Bacteroidia	Sphingobacteriales	Sphingobacteriaceae	Pedobacter
ASV977	0	25	0	0	0	0	72	58	46	43	0	0	0	0	0	Bacteria	Proteobacteria	Alphaproteobacteria	Rhizobiales	Rhizobiales_Incertae_Sedis	Bauldia
ASV1057	0	0	18	0	49	39	0	0	53	0	0	85	0	0	0	Bacteria	Bacteroidota	Bacteroidia	Cytophagales	Spirosomaceae	Dyadobacter
ASV1069	0	0	31	24	0	0	0	0	31	0	59	0	98	0	0	Bacteria	Proteobacteria	Gammaproteobacteria	Pseudomonadales	Moraxellaceae	Acinetobacter
ASV612	33	71	0	0	0	0	0	0	0	16	14	108	0	0	0	Bacteria	Planctomycetota	Planctomycetes	Pirellulales	Pirellulaceae	Pir4_lineage
ASV1011	0	0	0	18	0	0	0	0	41	35	54	0	53	0	41	Bacteria	Bdellovibrionota	Bdellovibrionia	Bdellovibrionales	Bdellovibrionaceae	Bdellovibrio
ASV1087	0	0	0	18	0	17	35	37	15	40	0	0	36	0	44	Bacteria	Bacteroidota	Bacteroidia	Cytophagales	Spirosomaceae	Dyadobacter
ASV1137	0	84	82	0	0	43	0	0	0	0	0	0	0	33	0	Bacteria	Proteobacteria	Alphaproteobacteria	Rhizobiales	Devosiaceae	Devosia
ASV1281	9	0	31	17	0	0	26	0	28	0	22	62	27	0	20	Bacteria	Firmicutes	Bacilli	Paenibacillales	Paenibacillaceae	Paenibacillus
ASV696	21	25	23	20	0	40	0	0	19	16	0	41	13	21	2	Bacteria	Proteobacteria	Gammaproteobacteria	Enterobacterales	Enterobacteriaceae	Enterobacter
ASV804	0	84	0	33	0	33	0	0	82	0	0	9	0	0	0	Bacteria	Proteobacteria	Gammaproteobacteria	Legionellales	Legionellaceae	Legionella
ASV1348	56	0	0	0	35	0	44	40	0	0	0	0	66	0	0	Bacteria	Proteobacteria	Gammaproteobacteria	Pseudomonadales	Moraxellaceae	Cavicella
ASV1390	0	0	0	0	0	0	78	0	82	0	0	0	81	0	0	Bacteria	Proteobacteria	Alphaproteobacteria	Rhizobiales	Xanthobacteraceae	Pseudoxanthobacter
ASV757	49	37	49	0	0	37	0	0	68	0	0	0	0	0	0	Bacteria	Bacteroidota	Bacteroidia	Chitinophagales	Chitinophagaceae	Arachidicoccus
ASV999	0	0	0	0	38	0	55	0	60	36	0	0	51	0	0	Bacteria	Proteobacteria	Alphaproteobacteria	Rhizobiales	Rhizobiales_Incertae_Sedis	Bauldia
ASV1279	0	62	0	0	0	0	0	0	0	64	0	43	0	71	0	Bacteria	Bacteroidota	Bacteroidia	Sphingobacteriales	Sphingobacteriaceae	Sphingobacterium
ASV1731	0	0	0	0	16	0	0	0	100	0	0	13	44	0	67	Bacteria	Proteobacteria	Alphaproteobacteria	Rickettsiales	Rickettsiaceae	uncultured
ASV1734	35	27	13	0	0	0	0	0	131	0	0	0	0	0	34	Bacteria	Verrucomicrobiota	Chlamydiae	Chlamydiales	unid. Chlamydiales	unid. Chlamydiales
ASV976	40	40	0	0	61	32	0	0	45	0	0	11	10	0	0	Bacteria	Proteobacteria	Gammaproteobacteria	unid. Gammaproteobacteria	unid. Gammaproteobacteria	unid. Gammaproteobacteria
ASV1153	0	42	14	0	59	0	48	0	36	40	0	0	0	0	0	Bacteria	Actinobacteriota	Actinobacteria	Propionibacteriales	Nocardioidaceae	Nocardioides
ASV1199	20	13	30	0	60	0	0	17	57	5	0	4	5	0	28	Bacteria	Proteobacteria	Alphaproteobacteria	Acetobacterales	Acetobacteraceae	Roseomonas
ASV1209	0	18	0	0	27	49	59	0	46	0	29	0	11	0	0	Bacteria	Abditibacteriota	Abditibacteria	Abditibacteriales	Abditibacteriaceae	Abditibacterium
ASV1434	0	0	0	0	53	0	58	36	73	19	0	0	0	0	0	Bacteria	Proteobacteria	Gammaproteobacteria	Burkholderiales	TRA3-20	TRA3-20
ASV1519	54	0	0	0	0	0	0	0	52	28	25	0	38	0	42	Bacteria	Spirochaetota	Spirochaetia	Spirochaetales	Spirochaetaceae	Spirochaeta_2
ASV1178	23	0	0	0	19	0	27	10	24	22	24	0	24	16	49	Bacteria	Proteobacteria	Alphaproteobacteria	Rhizobiales	Rhizobiaceae	Mesorhizobium
ASV512	0	0	0	0	0	0	0	0	0	26	0	127	63	0	21	Bacteria	Verrucomicrobiota	Verrucomicrobiae	Verrucomicrobiales	Verrucomicrobiaceae	Verrucomicrobium
ASV1257	55	26	0	0	10	0	0	0	0	0	0	38	29	0	79	Bacteria	Proteobacteria	Gammaproteobacteria	Salinisphaerales	Solimonadaceae	Solimonas
ASV1677	27	0	0	81	0	0	0	0	17	0	13	37	0	22	40	Bacteria	Acidobacteriota	Acidobacteriae	Acidobacteriales	Acidobacteriaceae_(Subgroup_1)	Acidicapsa
ASV756	0	39	0	107	0	44	20	0	0	0	26	0	0	0	0	Bacteria	Planctomycetota	Planctomycetes	Planctomycetales	Rubinisphaeraceae	Rubinisphaera
ASV1115	0	0	36	0	0	0	0	0	67	0	0	63	0	0	70	Bacteria	Bacteroidota	Bacteroidia	Chitinophagales	Chitinophagaceae	uncultured
ASV1382	0	45	56	0	86	0	0	0	49	0	0	0	0	0	0	Bacteria	Verrucomicrobiota	Verrucomicrobiae	Verrucomicrobiales	Rubritaleaceae	Luteolibacter
ASV1474	44	0	0	0	0	0	0	0	65	0	76	51	0	0	0	Bacteria	Bacteroidota	Bacteroidia	Flavobacteriales	Flavobacteriaceae	Flavobacterium
ASV1752	0	0	0	0	0	0	0	0	0	0	0	36	148	27	25	Bacteria	Proteobacteria	Gammaproteobacteria	Legionellales	Legionellaceae	Legionella
ASV945	44	23	0	0	0	29	38	0	0	49	0	0	25	0	27	Bacteria	Actinobacteriota	Actinobacteria	Propionibacteriales	Nocardioidaceae	Nocardioides
ASV1235	29	38	0	0	0	0	39	12	63	0	0	0	54	0	0	Bacteria	Proteobacteria	Alphaproteobacteria	Rhodobacterales	Rhodobacteraceae	Rhodobacter
ASV1312	0	47	35	0	0	0	17	0	20	0	8	0	55	15	38	Bacteria	Bacteroidota	Bacteroidia	Sphingobacteriales	Sphingobacteriaceae	Sphingobacterium
ASV1423	0	1	12	0	42	25	13	6	24	7	0	45	7	5	48	Bacteria	Proteobacteria	Gammaproteobacteria	Alteromonadales	Alteromonadaceae	Rheinheimera
ASV1522	0	0	0	0	0	0	0	0	235	0	0	0	0	0	0	Bacteria	Bacteroidota	Bacteroidia	Cytophagales	Cytophagaceae	Cytophaga
ASV725	0	55	0	52	29	0	0	0	36	0	62	0	0	0	0	Bacteria	Firmicutes	Bacilli	Exiguobacterales	Exiguobacteraceae	Exiguobacterium
ASV965	0	59	47	0	0	0	0	0	48	0	0	0	0	0	80	Bacteria	Planctomycetota	Planctomycetes	Planctomycetales	Rubinisphaeraceae	Planctomicrobium
ASV1117	14	40	22	26	26	0	31	0	0	31	0	0	44	0	0	Bacteria	Verrucomicrobiota	Verrucomicrobiae	Pedosphaerales	Pedosphaeraceae	Pedosphaeraceae
ASV1213	0	0	42	0	0	0	37	0	71	0	0	0	45	0	39	Bacteria	Proteobacteria	Alphaproteobacteria	Rhodobacterales	Rhodobacteraceae	Cereibacter
ASV1387	0	53	40	0	0	0	0	0	0	0	0	76	65	0	0	Bacteria	Proteobacteria	Alphaproteobacteria	Rhizobiales	Rhizobiaceae	unid. Rhizobiaceae
ASV1468	0	81	69	0	0	84	0	0	0	0	0	0	0	0	0	Bacteria	Verrucomicrobiota	Verrucomicrobiae	Chthoniobacterales	Xiphinematobacteraceae	Candidatus_Xiphinematobacter
ASV873	0	0	0	0	0	0	53	52	46	0	62	0	20	0	0	Bacteria	Proteobacteria	Alphaproteobacteria	Sphingomonadales	Sphingomonadaceae	Sphingomonas
ASV939	0	66	0	0	47	0	58	0	37	0	0	0	0	0	25	Bacteria	Proteobacteria	Alphaproteobacteria	Micavibrionales	Micavibrionaceae	uncultured
ASV1000	0	43	0	0	30	0	0	28	35	29	0	0	31	37	0	Bacteria	Proteobacteria	Alphaproteobacteria	Azospirillales	Inquilinaceae	Inquilinus
ASV1081	53	64	0	0	0	0	0	0	38	31	0	47	0	0	0	Bacteria	Bacteroidota	Kapabacteria	Kapabacteriales	Kapabacteriales	Kapabacteriales
ASV1510	23	49	0	0	0	41	64	0	0	37	0	0	19	0	0	Bacteria	Proteobacteria	Alphaproteobacteria	Rhodobacterales	Rhodobacteraceae	Paracoccus
ASV1244	22	31	32	0	0	0	38	0	33	28	0	0	33	11	4	Bacteria	Actinobacteriota	Actinobacteria	Corynebacteriales	Nocardiaceae	Gordonia
ASV1674	25	0	0	23	0	39	37	0	0	0	0	0	106	0	2	Bacteria	Bacteroidota	Bacteroidia	Sphingobacteriales	Sphingobacteriaceae	Mucilaginibacter
ASV1771	0	0	47	0	47	0	0	0	0	0	0	0	62	76	0	Bacteria	Proteobacteria	Gammaproteobacteria	Burkholderiales	Comamonadaceae	Comamonas
ASV932	15	11	0	0	44	8	13	7	49	0	0	0	41	0	42	Bacteria	Proteobacteria	Gammaproteobacteria	Ectothiorhodospirales	Thioalkalispiraceae	uncultured
ASV1587	0	59	0	0	0	0	32	18	108	0	0	0	13	0	0	Bacteria	Proteobacteria	Alphaproteobacteria	Caulobacterales	Caulobacteraceae	Caulobacter
ASV1718	28	50	22	0	0	44	15	0	43	0	0	0	0	0	28	Bacteria	Bacteroidota	Bacteroidia	Sphingobacteriales	Sphingobacteriaceae	Mucilaginibacter
ASV957	0	0	0	0	30	0	0	0	55	0	0	48	0	36	60	Bacteria	Proteobacteria	Alphaproteobacteria	Sphingomonadales	Sphingomonadaceae	Novosphingobium
ASV1256	0	33	0	0	32	106	0	0	0	0	58	0	0	0	0	Bacteria	Chloroflexi	Anaerolineae	Caldilineales	Caldilineaceae	uncultured
ASV1362	0	41	43	0	26	0	0	0	26	0	0	54	0	0	39	Bacteria	Proteobacteria	Alphaproteobacteria	Rhizobiales	Rhizobiaceae	unid. Rhizobiaceae
ASV1425	22	53	0	0	0	0	33	0	57	0	36	0	0	0	28	Bacteria	Actinobacteriota	Actinobacteria	Propionibacteriales	Nocardioidaceae	Nocardioides
ASV1570	0	0	0	0	0	0	0	0	161	0	0	0	0	0	68	Bacteria	Chloroflexi	Anaerolineae	Caldilineales	Caldilineaceae	uncultured
ASV1647	68	0	0	0	0	38	0	0	36	52	0	0	35	0	0	Bacteria	Proteobacteria	Gammaproteobacteria	Xanthomonadales	Xanthomonadaceae	Stenotrophomonas
ASV960	0	0	71	0	0	0	0	0	0	0	0	113	44	0	0	Bacteria	Bacteroidota	Bacteroidia	Flavobacteriales	Flavobacteriaceae	Arenibacter
ASV966	31	77	54	0	0	0	0	0	0	0	0	66	0	0	0	Bacteria	Bacteroidota	Bacteroidia	Sphingobacteriales	Sphingobacteriaceae	Pedobacter
ASV1399	38	39	0	0	30	0	9	9	20	11	11	0	10	31	20	Bacteria	Proteobacteria	Alphaproteobacteria	Rhizobiales	Rhizobiales_Incertae_Sedis	Bauldia
ASV1668	0	0	0	43	0	0	38	45	25	0	0	0	37	0	40	Bacteria	Firmicutes	Bacilli	Paenibacillales	Paenibacillaceae	Cohnella
ASV1790	0	0	0	0	0	0	0	0	0	0	88	48	75	17	0	Bacteria	Proteobacteria	Gammaproteobacteria	Salinisphaerales	Solimonadaceae	Nevskia
ASV1249	0	86	78	0	0	0	0	0	0	0	0	63	0	0	0	Bacteria	Bacteroidota	Bacteroidia	Sphingobacteriales	Sphingobacteriaceae	Pelobium
ASV1278	34	30	0	0	0	22	28	28	47	0	0	0	38	0	0	Bacteria	Proteobacteria	Alphaproteobacteria	Rhodospirillales	uncultured	uncultured
ASV1441	39	58	0	0	0	0	47	0	63	0	0	0	0	0	20	Bacteria	Bacteroidota	Bacteroidia	Sphingobacteriales	Sphingobacteriaceae	Mucilaginibacter
ASV1638	36	64	38	0	0	0	36	0	53	0	0	0	0	0	0	Bacteria	Myxococcota	Polyangia	Polyangiales	BIrii41	BIrii41
ASV1799	0	0	0	0	0	0	53	67	107	0	0	0	0	0	0	Bacteria	Proteobacteria	Gammaproteobacteria	Coxiellales	Coxiellaceae	Coxiella
ASV1800	34	76	79	0	0	0	0	0	38	0	0	0	0	0	0	Bacteria	Verrucomicrobiota	Verrucomicrobiae	Chthoniobacterales	Terrimicrobiaceae	Terrimicrobium
ASV983	22	43	37	0	38	37	0	0	13	0	36	0	0	0	0	Bacteria	Myxococcota	Polyangia	Polyangiales	Phaselicystidaceae	Phaselicystis
ASV1076	0	0	0	0	0	0	0	0	89	0	0	0	0	0	137	Bacteria	Proteobacteria	Gammaproteobacteria	Legionellales	Legionellaceae	Legionella
ASV1315	21	0	0	22	0	0	0	0	50	24	29	0	45	0	35	Bacteria	Spirochaetota	Spirochaetia	Spirochaetales	Spirochaetaceae	Spirochaeta_2
ASV1695	0	0	0	0	0	48	39	28	41	0	0	39	31	0	0	Bacteria	Verrucomicrobiota	Verrucomicrobiae	Verrucomicrobiales	Verrucomicrobiaceae	Prosthecobacter
ASV959	15	38	0	0	0	49	19	24	12	48	0	16	4	0	0	Bacteria	Proteobacteria	Gammaproteobacteria	Burkholderiales	Comamonadaceae	unid. Comamonadaceae
ASV1059	63	0	0	37	0	0	53	0	0	0	0	0	0	72	0	Bacteria	Planctomycetota	Planctomycetes	Isosphaerales	Isosphaeraceae	uncultured
ASV1100	40	0	0	30	41	0	0	0	46	0	0	0	68	0	0	Bacteria	Proteobacteria	Alphaproteobacteria	Rhizobiales	Xanthobacteraceae	Afipia
ASV1156	0	0	0	27	0	0	36	52	35	33	0	0	42	0	0	Bacteria	Verrucomicrobiota	Chlamydiae	Chlamydiales	Parachlamydiaceae	Neochlamydia
ASV1246	0	55	0	0	0	0	0	0	44	0	0	0	61	0	65	Bacteria	Proteobacteria	Gammaproteobacteria	Legionellales	Legionellaceae	Legionella
ASV1268	0	0	0	0	0	61	0	74	0	0	0	55	35	0	0	Bacteria	Actinobacteriota	Actinobacteria	Corynebacteriales	Nocardiaceae	Rhodococcus
ASV1309	0	0	0	51	0	0	37	4	75	0	35	0	23	0	0	Bacteria	Verrucomicrobiota	Verrucomicrobiae	Verrucomicrobiales	Verrucomicrobiaceae	uncultured
ASV1320	19	0	0	0	0	0	32	64	38	0	0	39	33	0	0	Bacteria	Proteobacteria	Alphaproteobacteria	Acetobacterales	Acetobacteraceae	Roseomonas
ASV1432	42	0	0	0	0	0	26	0	39	36	0	0	40	0	42	Bacteria	Proteobacteria	Alphaproteobacteria	Rhizobiales	D05-2	D05-2
ASV1648	0	0	0	31	25	32	78	0	0	0	0	0	25	6	28	Bacteria	Proteobacteria	Gammaproteobacteria	Burkholderiales	Oxalobacteraceae	unid. Oxalobacteraceae
ASV1732	0	0	19	29	0	0	13	0	17	50	16	0	69	12	0	Bacteria	Proteobacteria	Gammaproteobacteria	Xanthomonadales	Xanthomonadaceae	Stenotrophomonas
ASV1809	0	0	0	42	0	15	0	0	0	0	95	73	0	0	0	Bacteria	Bacteroidota	Bacteroidia	Flavobacteriales	Flavobacteriaceae	Flavobacterium
ASV1814	0	0	0	0	0	0	0	0	92	0	75	0	58	0	0	Bacteria	Verrucomicrobiota	Verrucomicrobiae	Pedosphaerales	Pedosphaeraceae	uncultured
ASV1386	0	28	51	0	0	15	0	0	39	0	0	30	0	0	61	Bacteria	Proteobacteria	Alphaproteobacteria	Rhizobiales	Rhizobiaceae	Ensifer
ASV1675	66	38	0	0	0	0	69	51	0	0	0	0	0	0	0	Bacteria	Firmicutes	Bacilli	Paenibacillales	Paenibacillaceae	Paenibacillus
ASV1712	0	41	19	0	0	0	12	25	0	0	0	0	43	39	45	Bacteria	Bacteroidota	Bacteroidia	Sphingobacteriales	Sphingobacteriaceae	Sphingobacterium
ASV1737	33	0	0	0	0	0	88	45	58	0	0	0	0	0	0	Bacteria	Proteobacteria	Gammaproteobacteria	Legionellales	Legionellaceae	Legionella
ASV810	59	0	0	0	0	0	0	0	0	0	67	0	97	0	0	Bacteria	Planctomycetota	Planctomycetes	Gemmatales	Gemmataceae	Gemmata
ASV1210	55	77	0	0	0	0	0	0	0	0	0	82	0	0	9	Bacteria	Verrucomicrobiota	Verrucomicrobiae	Verrucomicrobiales	Verrucomicrobiaceae	Prosthecobacter
ASV1551	0	35	0	42	0	0	32	0	0	0	17	0	54	0	43	Bacteria	Dependentiae	Babeliae	Babeliales	unid. Babeliales	unid. Babeliales
ASV1733	5	41	0	0	0	0	76	0	48	53	0	0	0	0	0	Bacteria	Myxococcota	Polyangia	Polyangiales	Phaselicystidaceae	Phaselicystis
ASV1832	0	0	0	0	0	18	48	64	0	0	0	0	93	0	0	Bacteria	Armatimonadota	Fimbriimonadia	Fimbriimonadales	Fimbriimonadaceae	Fimbriimonas
ASV1462	19	0	0	0	0	12	0	30	69	47	0	0	45	0	0	Bacteria	Proteobacteria	Alphaproteobacteria	Sphingomonadales	Sphingomonadaceae	Novosphingobium
ASV1754	47	0	0	0	0	0	0	0	175	0	0	0	0	0	0	Bacteria	Verrucomicrobiota	Chlamydiae	Chlamydiales	Parachlamydiaceae	Neochlamydia
ASV1836	0	0	0	0	0	0	0	0	0	0	75	0	80	0	67	Bacteria	Dependentiae	Babeliae	Babeliales	unid. Babeliales	unid. Babeliales
ASV1457	29	44	0	0	0	0	49	39	43	0	0	0	17	0	0	Bacteria	Verrucomicrobiota	Chlamydiae	Chlamydiales	Parachlamydiaceae	Neochlamydia
ASV1845	0	16	0	0	61	0	39	0	65	0	0	0	0	0	40	Bacteria	Bacteroidota	Bacteroidia	Flavobacteriales	unid. Flavobacteriales	unid. Flavobacteriales
ASV631	32	0	0	18	0	0	54	73	31	0	12	0	0	0	0	Bacteria	Proteobacteria	Gammaproteobacteria	unid. Gammaproteobacteria	unid. Gammaproteobacteria	unid. Gammaproteobacteria
ASV733	70	0	0	0	0	0	0	0	150	0	0	0	0	0	0	Bacteria	Verrucomicrobiota	Chlamydiae	Chlamydiales	Chlamydiaceae	uncultured
ASV1313	0	0	0	42	0	60	79	0	39	0	0	0	0	0	0	Bacteria	Bacteroidota	Bacteroidia	Cytophagales	Microscillaceae	uncultured
ASV1391	37	0	0	0	42	0	0	0	27	28	32	0	54	0	0	Bacteria	Proteobacteria	Alphaproteobacteria	Rhizobiales	Xanthobacteraceae	Pseudolabrys
ASV1525	28	10	12	13	30	0	15	0	14	5	22	8	40	0	23	Bacteria	Proteobacteria	Gammaproteobacteria	Burkholderiales	Burkholderiaceae	Burkholderia-Caballeronia-Paraburkholderia
ASV1571	111	11	0	0	0	0	61	0	23	0	14	0	0	0	0	Bacteria	Planctomycetota	Planctomycetes	Pirellulales	Pirellulaceae	uncultured
ASV1721	0	84	59	18	0	0	0	0	0	26	0	0	33	0	0	Bacteria	Bacteroidota	Bacteroidia	Sphingobacteriales	Sphingobacteriaceae	Sphingobacterium
ASV1104	0	59	12	0	0	26	29	0	60	0	0	33	0	0	0	Bacteria	Bacteroidota	Bacteroidia	Flavobacteriales	Flavobacteriaceae	Flavobacterium
ASV1296	0	0	0	22	0	0	23	23	37	0	31	49	14	0	20	Bacteria	unid. Bacteria	unid. Bacteria	unid. Bacteria	unid. Bacteria	unid. Bacteria
ASV1671	0	59	50	0	0	0	0	0	66	0	44	0	0	0	0	Bacteria	Proteobacteria	Alphaproteobacteria	Caulobacterales	Caulobacteraceae	Brevundimonas
ASV1687	75	72	0	0	0	0	0	0	72	0	0	0	0	0	0	Bacteria	Actinobacteriota	Actinobacteria	Corynebacteriales	Mycobacteriaceae	Mycobacterium
ASV1852	0	48	0	9	29	0	0	0	57	0	8	0	68	0	0	Bacteria	Dependentiae	Babeliae	Babeliales	Babeliaceae	Babeliaceae
ASV742	0	0	58	47	0	0	0	0	52	0	0	0	61	0	0	Bacteria	Firmicutes	Bacilli	Bacillales	Planococcaceae	Planococcus
ASV1016	51	90	0	0	77	0	0	0	0	0	0	0	0	0	0	Bacteria	Proteobacteria	Alphaproteobacteria	Caulobacterales	Hyphomonadaceae	Hirschia
ASV1037	0	0	0	33	0	0	0	0	65	26	0	29	9	42	14	Bacteria	Proteobacteria	Alphaproteobacteria	Rhizobiales	Rhizobiaceae	unid. Rhizobiaceae
ASV1182	0	63	59	0	0	54	0	0	0	0	0	42	0	0	0	Bacteria	Bacteroidota	Bacteroidia	Flavobacteriales	Flavobacteriaceae	Flavobacterium
ASV1354	0	0	0	51	0	0	0	0	0	25	30	25	51	0	36	Bacteria	Proteobacteria	Alphaproteobacteria	Rhodobacterales	Rhodobacteraceae	unid. Rhodobacteraceae
ASV1859	0	0	0	0	0	0	70	78	64	6	0	0	0	0	0	Bacteria	Bacteroidota	Kapabacteria	Kapabacteriales	Kapabacteriales	Kapabacteriales
ASV1865	0	76	0	0	35	0	72	35	0	0	0	0	0	0	0	Bacteria	Verrucomicrobiota	Verrucomicrobiae	Opitutales	Opitutaceae	Lacunisphaera
ASV1161	19	33	13	0	0	11	19	13	29	20	0	6	29	13	12	Bacteria	Proteobacteria	Alphaproteobacteria	Rhizobiales	Rhizobiaceae	unid. Rhizobiaceae
ASV1181	0	0	0	39	0	0	0	0	0	45	0	0	37	0	96	Bacteria	Planctomycetota	Planctomycetes	Isosphaerales	Isosphaeraceae	Paludisphaera
ASV1520	58	0	0	22	0	0	0	0	137	0	0	0	0	0	0	Bacteria	Armatimonadota	Fimbriimonadia	Fimbriimonadales	Fimbriimonadaceae	Fimbriimonadaceae
ASV1761	0	0	0	0	0	0	14	35	18	0	69	0	34	26	21	Bacteria	Proteobacteria	Gammaproteobacteria	Gammaproteobacteria_Incertae_Sedis	Unknown_Family	Acidibacter
ASV1082	0	0	46	0	36	18	0	0	56	0	0	60	0	0	0	Bacteria	Bacteroidota	Bacteroidia	Flavobacteriales	Flavobacteriaceae	Flavobacterium
ASV1088	0	0	0	27	0	0	0	0	35	37	0	0	82	0	35	Bacteria	Proteobacteria	Alphaproteobacteria	Acetobacterales	Acetobacteraceae	Rhodovastum
ASV1619	16	0	0	0	0	0	0	0	15	0	0	0	185	0	0	Bacteria	Proteobacteria	Gammaproteobacteria	Pseudomonadales	Pseudomonadaceae	Pseudomonas
ASV1626	0	0	0	0	0	0	0	0	26	20	0	0	60	0	110	Bacteria	Proteobacteria	Gammaproteobacteria	Legionellales	Legionellaceae	Legionella
ASV1769	36	0	0	58	0	0	24	0	66	0	0	0	32	0	0	Bacteria	Proteobacteria	Alphaproteobacteria	Rhizobiales	Rhizobiaceae	unid. Rhizobiaceae
ASV1875	0	0	0	0	0	0	12	0	74	0	0	0	67	63	0	Bacteria	Proteobacteria	Gammaproteobacteria	Diplorickettsiales	Diplorickettsiaceae	Aquicella
ASV1131	0	79	30	0	0	0	0	0	0	0	0	57	49	0	0	Bacteria	Actinobacteriota	Acidimicrobiia	Microtrichales	Microtrichaceae	IMCC26207
ASV1162	0	0	0	58	0	38	35	35	31	0	18	0	0	0	0	Bacteria	Bacteroidota	Bacteroidia	Cytophagales	Spirosomaceae	Dyadobacter
ASV1331	39	0	0	34	0	0	20	37	71	0	0	14	0	0	0	Bacteria	Bacteroidota	Bacteroidia	Sphingobacteriales	NS11-12_marine_group	NS11-12_marine_group
ASV1708	0	21	0	0	0	79	0	0	51	0	0	64	0	0	0	Bacteria	Bacteroidota	Bacteroidia	Sphingobacteriales	NS11-12_marine_group	NS11-12_marine_group
ASV1885	60	0	0	0	0	0	0	0	0	0	0	0	71	0	84	Bacteria	Actinobacteriota	Actinobacteria	Corynebacteriales	Corynebacteriaceae	Corynebacterium
ASV1085	45	14	0	0	41	0	56	29	18	0	0	11	0	0	0	Bacteria	Bdellovibrionota	Oligoflexia	0319-6G20	0319-6G20	0319-6G20
ASV1335	0	0	0	0	0	23	75	0	53	0	0	63	0	0	0	Bacteria	Verrucomicrobiota	Verrucomicrobiae	Chthoniobacterales	Terrimicrobiaceae	Terrimicrobium
ASV1366	0	58	0	0	0	31	70	0	0	55	0	0	0	0	0	Bacteria	Proteobacteria	Alphaproteobacteria	Rhizobiales	Devosiaceae	Devosia
ASV1559	0	0	0	54	0	0	0	0	0	27	28	0	19	49	37	Bacteria	Proteobacteria	Alphaproteobacteria	Rhodobacterales	Rhodobacteraceae	unid. Rhodobacteraceae
ASV1736	0	0	0	0	0	38	48	0	44	0	0	0	84	0	0	Bacteria	Bacteroidota	Bacteroidia	Chitinophagales	unid. Chitinophagales	unid. Chitinophagales
ASV1252	31	20	0	0	23	0	17	0	31	28	0	0	30	0	33	Bacteria	Proteobacteria	Alphaproteobacteria	Acetobacterales	Acetobacteraceae	Roseomonas
ASV1356	26	29	0	41	57	0	0	0	21	0	0	39	0	0	0	Bacteria	Actinobacteriota	Actinobacteria	Micrococcales	Microbacteriaceae	Galbitalea
ASV1579	25	18	60	0	0	23	0	0	0	44	0	43	0	0	0	Bacteria	Proteobacteria	Alphaproteobacteria	Rhodobacterales	Rhodobacteraceae	Roseobacter_clade_CHAB-I-5_lineage
ASV1723	0	42	0	0	0	0	0	0	0	77	0	0	39	55	0	Bacteria	Actinobacteriota	Actinobacteria	Corynebacteriales	Nocardiaceae	Williamsia
ASV1900	0	62	0	0	0	0	0	0	0	30	0	0	73	0	48	Bacteria	Actinobacteriota	Actinobacteria	Corynebacteriales	Nocardiaceae	Rhodococcus
ASV855	0	70	53	0	0	30	0	0	0	0	0	0	0	30	29	Bacteria	Bacteroidota	Bacteroidia	Chitinophagales	Chitinophagaceae	Taibaiella
ASV1012	0	0	0	0	49	0	52	45	66	0	0	0	0	0	0	Bacteria	Myxococcota	Polyangia	Polyangiales	Sandaracinaceae	Sandaracinus
ASV1070	88	35	0	0	0	89	0	0	0	0	0	0	0	0	0	Bacteria	Verrucomicrobiota	Verrucomicrobiae	Pedosphaerales	Pedosphaeraceae	uncultured
ASV1103	0	0	0	0	0	69	0	0	0	0	0	129	14	0	0	Bacteria	Bacteroidota	Bacteroidia	Flavobacteriales	Cryomorphaceae	Owenweeksia
ASV1126	35	82	38	0	0	0	0	0	57	0	0	0	0	0	0	Bacteria	Patescibacteria	Parcubacteria	Candidatus_Nomurabacteria	Candidatus_Nomurabacteria	Candidatus_Nomurabacteria
ASV1659	0	33	0	57	0	0	0	0	0	27	41	0	54	0	0	Bacteria	Proteobacteria	Alphaproteobacteria	Caulobacterales	Caulobacteraceae	Phenylobacterium
ASV1912	63	0	0	0	0	0	0	0	70	79	0	0	0	0	0	Bacteria	Verrucomicrobiota	Verrucomicrobiae	Chthoniobacterales	Chthoniobacteraceae	Chthoniobacter
ASV1077	18	28	0	17	10	25	0	0	24	8	5	22	21	17	16	Bacteria	Proteobacteria	Gammaproteobacteria	Burkholderiales	Burkholderiaceae	Burkholderia-Caballeronia-Paraburkholderia
ASV1416	0	0	35	0	49	49	0	0	0	0	68	10	0	0	0	Bacteria	Bacteroidota	Bacteroidia	Flavobacteriales	Flavobacteriaceae	Flavobacterium
ASV1916	0	35	0	26	34	0	0	0	27	0	41	0	48	0	0	Bacteria	Proteobacteria	Gammaproteobacteria	Burkholderiales	Oxalobacteraceae	Herminiimonas
ASV1921	0	8	0	0	0	0	60	60	83	0	0	0	0	0	0	Bacteria	Planctomycetota	Planctomycetes	Planctomycetales	uncultured	uncultured
ASV1919	0	0	0	0	0	0	0	0	0	0	0	59	26	15	111	Bacteria	Verrucomicrobiota	Verrucomicrobiae	Verrucomicrobiales	Verrucomicrobiaceae	uncultured
ASV831	0	0	0	0	0	52	49	0	56	0	0	0	27	26	0	Bacteria	Patescibacteria	Saccharimonadia	Saccharimonadales	Saccharimonadaceae	TM7a
ASV1289	0	28	0	38	0	43	0	69	32	0	0	0	0	0	0	Bacteria	Abditibacteriota	Abditibacteria	Abditibacteriales	Abditibacteriaceae	Abditibacterium
ASV1642	31	0	0	23	31	0	0	0	44	0	49	0	32	0	0	Bacteria	Proteobacteria	Alphaproteobacteria	Rhizobiales	Labraceae	Labrys
ASV1616	54	61	8	0	86	0	0	0	0	0	0	0	0	0	0	Bacteria	Proteobacteria	Gammaproteobacteria	Burkholderiales	Comamonadaceae	unid. Comamonadaceae
ASV1937	41	0	0	29	0	28	0	0	0	0	4	19	88	0	0	Bacteria	Bacteroidota	Bacteroidia	Sphingobacteriales	Sphingobacteriaceae	Mucilaginibacter
ASV1936	57	65	36	0	0	0	0	0	11	0	0	0	40	0	0	Bacteria	Proteobacteria	Alphaproteobacteria	unid. Alphaproteobacteria	unid. Alphaproteobacteria	unid. Alphaproteobacteria
ASV853	0	68	62	0	78	0	0	0	0	0	0	0	0	0	0	Bacteria	Planctomycetota	Planctomycetes	Pirellulales	Pirellulaceae	uncultured
ASV1407	0	0	0	0	0	0	15	0	23	47	0	0	79	18	26	Bacteria	Acidobacteriota	Acidobacteriae	Acidobacteriales	Acidobacteriaceae_(Subgroup_1)	Terriglobus
ASV1793	0	0	69	23	0	0	2	0	0	0	0	114	0	0	0	Bacteria	unid. Bacteria	unid. Bacteria	unid. Bacteria	unid. Bacteria	unid. Bacteria
ASV1914	0	0	0	0	0	0	0	0	7	54	61	47	39	0	0	Bacteria	Bacteroidota	Bacteroidia	Cytophagales	Spirosomaceae	Dyadobacter
ASV1945	0	0	0	0	0	0	0	0	69	0	0	0	100	0	39	Bacteria	Acidobacteriota	Acidobacteriae	Acidobacteriales	Acidobacteriaceae_(Subgroup_1)	Edaphobacter
ASV1946	0	30	0	0	0	0	72	53	53	0	0	0	0	0	0	Bacteria	Chloroflexi	Anaerolineae	Caldilineales	Caldilineaceae	uncultured
ASV1948	42	0	0	0	0	0	0	0	113	0	53	0	0	0	0	Bacteria	Planctomycetota	Planctomycetes	Planctomycetales	Schlesneriaceae	Schlesneria
ASV1078	0	0	0	0	0	0	65	0	37	0	0	19	33	0	53	Bacteria	Dependentiae	Babeliae	Babeliales	Vermiphilaceae	Vermiphilaceae
ASV1618	23	47	0	0	20	0	16	0	9	0	0	0	19	0	73	Bacteria	Proteobacteria	Gammaproteobacteria	Burkholderiales	Rhodocyclaceae	uncultured
ASV1688	0	89	60	0	0	0	0	0	0	0	0	0	58	0	0	Bacteria	Actinobacteriota	Actinobacteria	Corynebacteriales	Mycobacteriaceae	Mycobacterium
ASV1722	0	0	86	0	0	0	0	0	0	0	0	0	18	60	43	Bacteria	Firmicutes	Bacilli	Bacillales	Bacillaceae	Bacillus
ASV1763	24	0	15	0	0	0	0	0	129	0	0	0	0	0	39	Bacteria	Bacteroidota	Bacteroidia	Flavobacteriales	Crocinitomicaceae	Fluviicola
ASV1955	0	0	0	0	0	0	0	0	0	0	39	0	113	37	18	Bacteria	Verrucomicrobiota	Verrucomicrobiae	Pedosphaerales	Pedosphaeraceae	uncultured
ASV1128	0	74	0	0	0	22	71	0	39	0	0	0	0	0	0	Bacteria	Bdellovibrionota	Bdellovibrionia	Bdellovibrionales	Bdellovibrionaceae	Bdellovibrio
ASV1201	27	30	0	0	61	19	45	0	24	0	0	0	0	0	0	Bacteria	Verrucomicrobiota	Verrucomicrobiae	Pedosphaerales	Pedosphaeraceae	uncultured
ASV1604	19	18	14	0	0	19	0	0	24	30	5	0	27	27	23	Bacteria	Proteobacteria	Gammaproteobacteria	Burkholderiales	Comamonadaceae	Variovorax
ASV738	21	0	0	18	14	19	19	0	18	30	16	0	50	0	0	Bacteria	Proteobacteria	Gammaproteobacteria	Enterobacterales	unid. Enterobacterales	unid. Enterobacterales
ASV1136	0	84	30	0	0	0	0	0	63	0	0	0	28	0	0	Bacteria	Proteobacteria	Alphaproteobacteria	Rhizobiales	Hyphomicrobiaceae	Hyphomicrobium
ASV1248	0	27	0	0	0	0	0	0	51	0	0	44	83	0	0	Bacteria	Planctomycetota	Planctomycetes	Pirellulales	Pirellulaceae	Pir4_lineage
ASV1550	0	24	0	0	0	0	33	30	73	0	0	0	45	0	0	Bacteria	Proteobacteria	Alphaproteobacteria	Rhizobiales	Xanthobacteraceae	unid. Xanthobacteraceae
ASV1595	0	0	0	0	13	23	0	0	0	0	0	21	104	15	29	Bacteria	Planctomycetota	Planctomycetes	Planctomycetales	Rubinisphaeraceae	SH-PL14
ASV1965	32	0	0	0	0	0	38	0	16	0	36	42	41	0	0	Bacteria	Proteobacteria	Gammaproteobacteria	Legionellales	Legionellaceae	Legionella
ASV782	0	56	93	0	0	55	0	0	0	0	0	0	0	0	0	Bacteria	Bdellovibrionota	Bdellovibrionia	Bdellovibrionales	Bdellovibrionaceae	Bdellovibrio
ASV1165	0	63	8	25	0	0	0	0	0	0	45	0	63	0	0	Bacteria	Proteobacteria	Gammaproteobacteria	Burkholderiales	Burkholderiaceae	Burkholderia-Caballeronia-Paraburkholderia
ASV1334	24	50	50	31	0	0	0	0	0	0	0	0	49	0	0	Bacteria	Planctomycetota	Planctomycetes	Isosphaerales	Isosphaeraceae	Paludisphaera
ASV1339	60	47	0	0	0	16	0	0	0	0	0	22	20	39	0	Bacteria	Bacteroidota	Bacteroidia	Chitinophagales	37-13	37-13
ASV1454	23	21	0	0	0	0	35	0	65	0	0	0	0	41	19	Bacteria	Actinobacteriota	Actinobacteria	Propionibacteriales	Nocardioidaceae	Nocardioides
ASV1543	0	0	0	0	47	0	37	0	45	54	21	0	0	0	0	Bacteria	Bacteroidota	Kryptonia	Kryptoniales	BSV26	BSV26
ASV1806	0	0	53	0	0	0	65	0	0	0	0	0	86	0	0	Bacteria	Firmicutes	Clostridia	Lachnospirales	Lachnospiraceae	unid. Lachnospiraceae
ASV1973	0	0	0	0	0	0	0	0	25	0	51	0	56	39	33	Bacteria	Acidobacteriota	Acidobacteriae	Acidobacteriales	Acidobacteriaceae_(Subgroup_1)	Granulicella
ASV1970	0	0	0	50	0	57	54	0	0	43	0	0	0	0	0	Bacteria	Bacteroidota	Bacteroidia	Cytophagales	Spirosomaceae	Dyadobacter
ASV1212	0	0	9	14	18	29	72	0	52	0	0	9	0	0	0	Bacteria	Proteobacteria	Alphaproteobacteria	Rhizobiales	Rhizobiaceae	unid. Rhizobiaceae
ASV1482	15	0	0	0	77	6	90	0	0	0	0	0	0	15	0	Bacteria	Bacteroidota	Bacteroidia	Flavobacteriales	Crocinitomicaceae	Fluviicola
ASV1682	0	104	71	0	0	0	0	0	0	0	0	0	28	0	0	Bacteria	Proteobacteria	Gammaproteobacteria	Xanthomonadales	Xanthomonadaceae	Stenotrophomonas
ASV1828	26	66	0	0	0	0	33	0	50	0	0	0	0	0	28	Bacteria	Myxococcota	Polyangia	Haliangiales	Haliangiaceae	Haliangium
ASV995	39	0	0	0	0	0	0	0	41	0	61	0	25	36	0	Bacteria	Proteobacteria	Alphaproteobacteria	Rhizobiales	Rhizobiaceae	Pseudaminobacter
ASV1183	0	0	35	0	0	33	0	0	0	72	0	0	62	0	0	Bacteria	Proteobacteria	Alphaproteobacteria	Sphingomonadales	Sphingomonadaceae	Sphingopyxis
ASV1304	0	0	0	0	0	64	0	0	45	65	0	0	28	0	0	Bacteria	Proteobacteria	Alphaproteobacteria	Sphingomonadales	Sphingomonadaceae	unid. Sphingomonadaceae
ASV1329	0	0	67	0	0	0	0	0	0	0	0	95	40	0	0	Bacteria	Bacteroidota	Bacteroidia	Cytophagales	Cyclobacteriaceae	Algoriphagus
ASV1408	113	65	0	0	0	0	24	0	0	0	0	0	0	0	0	Bacteria	Firmicutes	Bacilli	Paenibacillales	Paenibacillaceae	Paenibacillus
ASV1412	0	28	0	0	0	0	54	0	52	0	0	0	31	0	37	Bacteria	Firmicutes	Bacilli	Paenibacillales	Paenibacillaceae	Cohnella
ASV1459	0	0	0	60	0	0	57	36	40	0	0	0	9	0	0	Bacteria	Firmicutes	Bacilli	Paenibacillales	Paenibacillaceae	Cohnella
ASV1578	0	0	0	31	23	0	0	0	22	0	41	0	47	15	23	Bacteria	Proteobacteria	Alphaproteobacteria	Puniceispirillales	uncultured	uncultured
ASV1105	23	37	0	0	0	28	50	0	63	0	0	0	0	0	0	Bacteria	Proteobacteria	Alphaproteobacteria	Rhizobiales	Devosiaceae	unid. Devosiaceae
ASV1374	18	28	0	0	31	0	57	0	67	0	0	0	0	0	0	Bacteria	Bdellovibrionota	Bdellovibrionia	Bdellovibrionales	Bdellovibrionaceae	Bdellovibrio
ASV1572	0	0	0	0	53	0	0	0	0	70	0	0	78	0	0	Bacteria	Bacteroidota	Bacteroidia	Cytophagales	Spirosomaceae	Dyadobacter
ASV1107	29	0	0	0	0	0	0	46	80	37	0	0	0	8	0	Bacteria	Verrucomicrobiota	Chlamydiae	Chlamydiales	Chlamydiaceae	uncultured
ASV1142	0	26	57	0	0	0	24	0	0	0	0	93	0	0	0	Bacteria	Planctomycetota	Planctomycetes	Planctomycetales	Rubinisphaeraceae	Rubinisphaera
ASV1472	0	36	0	37	0	44	0	23	0	0	0	0	43	17	0	Bacteria	Proteobacteria	Gammaproteobacteria	Burkholderiales	Alcaligenaceae	unid. Alcaligenaceae
ASV1993	0	0	0	0	57	0	0	0	131	0	0	0	12	0	0	Bacteria	Bacteroidota	Bacteroidia	Flavobacteriales	Flavobacteriaceae	Flavobacterium
ASV1299	0	44	0	0	0	0	0	0	0	0	0	76	0	0	79	Bacteria	Patescibacteria	Saccharimonadia	Saccharimonadales	Saccharimonadaceae	TM7a
ASV1645	95	49	0	0	0	55	0	0	0	0	0	0	0	0	0	Bacteria	Patescibacteria	Saccharimonadia	Saccharimonadales	unid. Saccharimonadales	unid. Saccharimonadales
ASV1704	0	0	0	0	0	86	0	0	0	0	113	0	0	0	0	Bacteria	Bacteroidota	Bacteroidia	Chitinophagales	Chitinophagaceae	Arachidicoccus
ASV1739	0	22	0	36	0	57	32	0	0	0	0	0	39	13	0	Bacteria	Spirochaetota	Spirochaetia	Spirochaetales	Spirochaetaceae	Spirochaeta_2
ASV1768	0	0	0	0	0	0	50	0	59	0	0	0	25	0	65	Bacteria	Firmicutes	Bacilli	Paenibacillales	Paenibacillaceae	Paenibacillus
ASV2000	68	0	0	0	0	0	0	0	37	0	0	36	0	19	39	Bacteria	Actinobacteriota	Actinobacteria	Corynebacteriales	Nocardiaceae	Williamsia
ASV1273	0	0	55	0	0	0	0	0	0	0	0	76	67	0	0	Bacteria	Proteobacteria	Alphaproteobacteria	Azospirillales	Azospirillaceae	Skermanella
ASV1499	0	23	60	0	0	25	61	29	0	0	0	0	0	0	0	Bacteria	Bdellovibrionota	Bdellovibrionia	Bacteriovoracales	Bacteriovoracaceae	Peredibacter
ASV1505	0	0	0	31	0	23	49	30	28	9	0	0	28	0	0	Bacteria	Verrucomicrobiota	Chlamydiae	Chlamydiales	Parachlamydiaceae	Neochlamydia
ASV2008	0	0	0	10	0	0	40	40	78	0	30	0	0	0	0	Bacteria	Proteobacteria	Gammaproteobacteria	Burkholderiales	Comamonadaceae	unid. Comamonadaceae
ASV1035	0	34	27	61	0	0	0	0	28	0	0	26	21	0	0	Bacteria	Proteobacteria	Alphaproteobacteria	Rhizobiales	Devosiaceae	Devosia
ASV1052	78	46	0	0	0	0	30	0	0	0	43	0	0	0	0	Bacteria	Proteobacteria	Alphaproteobacteria	Sphingomonadales	Sphingomonadaceae	unid. Sphingomonadaceae
ASV1197	0	41	50	0	0	0	25	0	40	41	0	0	0	0	0	Bacteria	Proteobacteria	Alphaproteobacteria	Sphingomonadales	Sphingomonadaceae	Sphingobium
ASV1512	15	0	0	0	9	0	8	0	15	0	27	14	20	5	84	Bacteria	Proteobacteria	Gammaproteobacteria	Burkholderiales	Burkholderiaceae	Burkholderia-Caballeronia-Paraburkholderia
ASV2013	18	0	0	0	30	31	44	39	0	0	0	0	35	0	0	Bacteria	Chloroflexi	Anaerolineae	Caldilineales	Caldilineaceae	uncultured
ASV2011	0	0	0	0	0	0	0	0	181	0	0	0	0	0	16	Bacteria	Firmicutes	Bacilli	Paenibacillales	Paenibacillaceae	Paenibacillus
ASV2012	0	64	62	0	71	0	0	0	0	0	0	0	0	0	0	Bacteria	Cyanobacteria	Sericytochromatia	Sericytochromatia	Sericytochromatia	Sericytochromatia
ASV1344	32	0	0	0	0	0	0	0	72	20	26	0	46	0	0	Bacteria	Proteobacteria	Alphaproteobacteria	Azospirillales	Inquilinaceae	Inquilinus
ASV1484	0	107	89	0	0	0	0	0	0	0	0	0	0	0	0	Bacteria	Patescibacteria	Saccharimonadia	Saccharimonadales	Saccharimonadaceae	TM7a
ASV1725	16	19	6	0	30	28	0	0	25	6	0	17	7	27	15	Bacteria	Proteobacteria	Alphaproteobacteria	Rhizobiales	Rhizobiaceae	Allorhizobium-Neorhizobium-Pararhizobium-Rhizobium
ASV2017	64	0	0	99	0	0	0	0	0	0	0	0	33	0	0	Bacteria	Bacteroidota	Bacteroidia	Chitinophagales	Chitinophagaceae	Edaphobaculum
ASV2022	0	49	0	0	0	23	19	19	40	0	0	0	35	0	11	Bacteria	Proteobacteria	Gammaproteobacteria	Burkholderiales	Comamonadaceae	Pseudorhodoferax
ASV1054	27	0	62	0	0	79	0	0	0	0	0	0	0	27	0	Bacteria	Bacteroidota	Bacteroidia	Cytophagales	Cyclobacteriaceae	Algoriphagus
ASV1135	7	14	7	2	35	23	0	0	1	0	2	39	0	39	26	Bacteria	Proteobacteria	Gammaproteobacteria	Enterobacterales	Enterobacteriaceae	Enterobacter
ASV1254	0	0	63	0	0	0	0	0	30	0	0	19	68	15	0	Bacteria	Proteobacteria	Alphaproteobacteria	Rhizobiales	D05-2	D05-2
ASV1591	0	0	0	0	0	0	64	54	0	0	0	0	0	77	0	Bacteria	Proteobacteria	Gammaproteobacteria	Legionellales	Legionellaceae	Legionella
ASV1627	0	0	42	0	0	100	0	0	53	0	0	0	0	0	0	Bacteria	Proteobacteria	Gammaproteobacteria	Enterobacterales	Yersiniaceae	Serratia
ASV1691	20	0	0	0	0	0	0	34	37	0	63	0	24	0	17	Bacteria	Verrucomicrobiota	Verrucomicrobiae	Verrucomicrobiales	Rubritaleaceae	Luteolibacter
ASV1956	0	0	0	0	0	0	66	24	0	48	57	0	0	0	0	Bacteria	Armatimonadota	Fimbriimonadia	Fimbriimonadales	Fimbriimonadaceae	Fimbriimonadaceae
ASV2029	0	0	0	0	0	0	52	0	60	0	0	33	50	0	0	Bacteria	Proteobacteria	Alphaproteobacteria	Rhizobiales	Kaistiaceae	Kaistia
ASV1207	0	0	0	47	42	81	24	0	0	0	0	0	0	0	0	Bacteria	Proteobacteria	Alphaproteobacteria	Rhizobiales	Rhizobiaceae	unid. Rhizobiaceae
ASV1392	0	0	0	0	0	24	60	0	81	0	6	0	0	0	23	Bacteria	Bacteroidota	Bacteroidia	Cytophagales	Microscillaceae	uncultured
ASV1424	0	61	32	0	0	0	0	0	37	0	0	0	29	35	0	Bacteria	Proteobacteria	Gammaproteobacteria	Burkholderiales	Comamonadaceae	Ramlibacter
ASV1553	0	70	0	0	0	0	39	0	85	0	0	0	0	0	0	Bacteria	Proteobacteria	Alphaproteobacteria	Dongiales	Dongiaceae	Dongia
ASV1872	31	0	0	0	28	0	24	21	0	0	0	0	26	0	64	Bacteria	Proteobacteria	Alphaproteobacteria	Caulobacterales	Caulobacteraceae	Caulobacter
ASV1465	0	0	0	0	0	77	0	0	61	0	0	0	0	0	55	Bacteria	Bacteroidota	Bacteroidia	Flavobacteriales	Crocinitomicaceae	Fluviicola
ASV1515	0	0	0	0	43	0	63	0	41	21	0	0	25	0	0	Bacteria	Proteobacteria	Gammaproteobacteria	Burkholderiales	Comamonadaceae	Rhodoferax
ASV1508	15	21	0	0	0	11	52	35	58	0	0	0	0	0	0	Bacteria	Proteobacteria	Alphaproteobacteria	Rhizobiales	Rhizobiales_Incertae_Sedis	Bauldia
ASV1573	0	76	0	0	0	0	0	0	0	51	0	0	0	0	65	Bacteria	Actinobacteriota	Actinobacteria	Propionibacteriales	Nocardioidaceae	Nocardioides
ASV2049	0	37	48	0	0	0	0	33	0	0	0	74	0	0	0	Bacteria	Chloroflexi	Anaerolineae	Caldilineales	Caldilineaceae	uncultured
ASV974	12	0	38	0	0	0	0	0	65	0	0	0	58	0	18	Bacteria	Proteobacteria	Gammaproteobacteria	Burkholderiales	Alcaligenaceae	Castellaniella
ASV1097	60	24	0	0	0	0	46	0	61	0	0	0	0	0	0	Bacteria	Bacteroidota	Bacteroidia	Chitinophagales	Chitinophagaceae	uncultured
ASV1276	0	0	0	0	0	22	31	0	137	0	1	0	0	0	0	Bacteria	Bacteroidota	Bacteroidia	Chitinophagales	Chitinophagaceae	Taibaiella
ASV1453	0	0	0	27	45	0	0	0	40	30	0	0	31	0	18	Bacteria	Proteobacteria	Alphaproteobacteria	Rhizobiales	Rhizobiales_Incertae_Sedis	Bauldia
ASV1491	99	0	35	0	0	0	0	0	0	0	34	0	0	23	0	Bacteria	Bacteroidota	Bacteroidia	Sphingobacteriales	Sphingobacteriaceae	Sphingobacterium
ASV2059	0	44	36	0	19	0	53	0	0	0	0	0	39	0	0	Bacteria	Proteobacteria	Gammaproteobacteria	Alteromonadales	Alteromonadaceae	Rheinheimera
ASV1143	65	0	0	29	0	0	25	0	33	0	0	0	38	0	0	Bacteria	Proteobacteria	Alphaproteobacteria	Rhizobiales	Rhizobiaceae	Allorhizobium-Neorhizobium-Pararhizobium-Rhizobium
ASV1189	38	0	0	0	0	0	19	23	31	53	0	26	0	0	0	Bacteria	Firmicutes	Bacilli	Bacillales	Sporolactobacillaceae	Pullulanibacillus
ASV1685	0	106	43	41	0	0	0	0	0	0	0	0	0	0	0	Bacteria	Chloroflexi	Chloroflexia	Thermomicrobiales	JG30-KF-CM45	JG30-KF-CM45
ASV1866	0	0	48	0	0	0	0	0	0	0	0	94	48	0	0	Bacteria	Bacteroidota	Bacteroidia	Cytophagales	Cyclobacteriaceae	Algoriphagus
ASV1361	0	7	33	0	0	31	0	0	62	0	0	30	0	0	26	Bacteria	Bacteroidota	Bacteroidia	Flavobacteriales	Crocinitomicaceae	Fluviicola
ASV1426	0	38	17	27	0	0	0	0	0	58	0	0	0	49	0	Bacteria	Bacteroidota	Bacteroidia	Flavobacteriales	Weeksellaceae	Chryseobacterium
ASV2077	0	11	0	42	0	0	83	0	53	0	0	0	0	0	0	Bacteria	Proteobacteria	Gammaproteobacteria	Diplorickettsiales	Diplorickettsiaceae	uncultured
ASV2075	0	0	0	40	0	0	78	54	0	0	0	0	17	0	0	Bacteria	Proteobacteria	Gammaproteobacteria	Salinisphaerales	Solimonadaceae	uncultured
ASV1219	0	0	0	97	0	0	46	0	0	0	0	0	0	45	0	Bacteria	Abditibacteriota	Abditibacteria	Abditibacteriales	Abditibacteriaceae	Abditibacterium
ASV1375	0	0	0	0	0	69	0	0	0	0	0	0	0	119	0	Bacteria	Bacteroidota	Bacteroidia	Cytophagales	Spirosomaceae	uncultured
ASV1856	31	32	62	0	0	0	0	0	36	0	0	0	0	27	0	Bacteria	Proteobacteria	Alphaproteobacteria	Rhizobiales	Xanthobacteraceae	Afipia
ASV2082	0	0	0	0	0	0	0	0	0	0	95	93	0	0	0	Bacteria	Bacteroidota	Bacteroidia	Chitinophagales	Chitinophagaceae	Chitinophaga
ASV2091	0	55	0	0	0	0	0	0	11	0	70	0	26	0	26	Bacteria	Proteobacteria	Gammaproteobacteria	Burkholderiales	Oxalobacteraceae	Herminiimonas
ASV1200	38	0	0	0	18	0	67	0	64	0	0	0	0	0	0	Bacteria	Chloroflexi	TK10	TK10	TK10	TK10
ASV1500	0	28	0	37	37	40	45	0	0	0	0	0	0	0	0	Bacteria	Proteobacteria	Alphaproteobacteria	Rickettsiales	Rickettsiaceae	uncultured
ASV1637	0	65	0	0	0	41	0	0	25	0	0	0	56	0	0	Bacteria	Verrucomicrobiota	Verrucomicrobiae	Opitutales	Opitutaceae	unid. Opitutaceae
ASV2006	0	1	0	36	0	0	37	0	17	28	0	0	68	0	0	Bacteria	Bacteroidota	Bacteroidia	Sphingobacteriales	Sphingobacteriaceae	Mucilaginibacter
ASV2096	0	0	0	0	0	0	0	0	66	0	0	0	52	0	69	Bacteria	Proteobacteria	Alphaproteobacteria	Rhodospirillales	Rhodospirillaceae	uncultured
ASV448	0	66	70	12	0	0	38	0	0	0	0	0	0	0	0	Bacteria	Planctomycetota	Planctomycetes	Pirellulales	Pirellulaceae	Blastopirellula
ASV935	0	31	47	0	0	32	0	17	0	0	0	0	59	0	0	Bacteria	Bacteroidota	Bacteroidia	Sphingobacteriales	Sphingobacteriaceae	Sphingobacterium
ASV1045	0	51	0	0	0	57	0	0	0	20	0	58	0	0	0	Bacteria	Proteobacteria	Gammaproteobacteria	Vibrionales	Vibrionaceae	Vibrio
ASV1095	0	18	0	0	0	0	63	55	50	0	0	0	0	0	0	Bacteria	Planctomycetota	vadinHA49	vadinHA49	vadinHA49	vadinHA49
ASV1198	0	0	0	0	73	66	47	0	0	0	0	0	0	0	0	Bacteria	Bacteroidota	Bacteroidia	Cytophagales	Cyclobacteriaceae	Marinoscillum
ASV2106	0	0	0	0	0	131	55	0	0	0	0	0	0	0	0	Bacteria	Actinobacteriota	Actinobacteria	Pseudonocardiales	Pseudonocardiaceae	Amycolatopsis
ASV1231	0	20	0	34	34	0	0	0	0	0	21	0	33	17	26	Bacteria	Proteobacteria	Gammaproteobacteria	Burkholderiales	Burkholderiaceae	Burkholderia-Caballeronia-Paraburkholderia
ASV1310	14	0	0	0	13	0	14	0	54	14	0	0	35	0	41	Bacteria	Proteobacteria	Alphaproteobacteria	Rhizobiales	Rhizobiales_Incertae_Sedis	Bauldia
ASV1405	0	0	0	0	0	0	0	0	53	56	0	0	0	0	76	Bacteria	Proteobacteria	Gammaproteobacteria	Diplorickettsiales	Diplorickettsiaceae	uncultured
ASV1420	0	0	0	88	39	0	0	0	0	0	31	0	0	27	0	Bacteria	Abditibacteriota	Abditibacteria	Abditibacteriales	Abditibacteriaceae	Abditibacterium
ASV1597	16	40	0	0	48	0	28	0	53	0	0	0	0	0	0	Bacteria	Bacteroidota	Bacteroidia	Chitinophagales	Chitinophagaceae	uncultured
ASV1632	0	0	0	0	0	0	0	0	58	0	0	0	0	42	85	Bacteria	Proteobacteria	Gammaproteobacteria	Legionellales	Legionellaceae	Legionella
ASV1655	0	27	45	0	9	0	0	0	51	0	0	29	0	24	0	Bacteria	Proteobacteria	Alphaproteobacteria	Caulobacterales	Caulobacteraceae	Asticcacaulis
ASV1705	0	0	0	0	0	0	0	0	38	0	0	34	38	22	53	Bacteria	Proteobacteria	Alphaproteobacteria	Rhizobiales	Rhizobiaceae	unid. Rhizobiaceae
ASV1710	0	0	0	0	0	0	0	0	0	0	0	107	22	13	43	Bacteria	Acidobacteriota	Acidobacteriae	Acidobacteriales	Acidobacteriaceae_(Subgroup_1)	Granulicella
ASV1979	0	0	0	0	28	0	17	0	61	0	19	19	25	16	0	Bacteria	Planctomycetota	Planctomycetes	Planctomycetales	Rubinisphaeraceae	Planctomicrobium
ASV1277	0	0	34	0	0	0	0	0	0	0	0	118	32	0	0	Bacteria	Bacteroidota	Bacteroidia	Flavobacteriales	Flavobacteriaceae	Arenibacter
ASV1463	0	58	0	0	0	0	0	0	0	26	23	0	0	0	77	Bacteria	Bacteroidota	Bacteroidia	Chitinophagales	Chitinophagaceae	uncultured
ASV2119	0	37	0	20	0	0	21	81	0	0	25	0	0	0	0	Bacteria	Bdellovibrionota	Bdellovibrionia	Bacteriovoracales	Bacteriovoracaceae	Peredibacter
ASV867	0	0	7	5	0	0	0	0	20	22	0	51	11	44	23	Bacteria	Proteobacteria	Gammaproteobacteria	Enterobacterales	Erwiniaceae	Pantoea
ASV923	67	0	0	0	0	0	0	0	103	0	0	0	13	0	0	Bacteria	Verrucomicrobiota	Chlamydiae	Chlamydiales	Chlamydiaceae	uncultured
ASV1684	0	31	16	0	0	0	0	0	116	0	0	0	0	20	0	Bacteria	Chloroflexi	Anaerolineae	Caldilineales	Caldilineaceae	uncultured
ASV2032	0	0	39	89	55	0	0	0	0	0	0	0	0	0	0	Bacteria	Firmicutes	Bacilli	Bacillales	Bacillaceae	Bacillus
ASV2121	50	0	0	0	0	0	0	0	133	0	0	0	0	0	0	Bacteria	Bacteroidota	Bacteroidia	Sphingobacteriales	env.OPS_17	env.OPS_17
ASV2124	32	0	20	0	0	0	0	0	86	0	0	0	0	0	45	Bacteria	Actinobacteriota	Actinobacteria	Corynebacteriales	Nocardiaceae	Rhodococcus
ASV2127	0	0	0	47	43	0	32	0	61	0	0	0	0	0	0	Bacteria	Proteobacteria	Alphaproteobacteria	Paracaedibacterales	Paracaedibacteraceae	Candidatus_Paracaedibacter
ASV1221	30	0	31	0	0	0	0	0	0	0	0	71	50	0	0	Bacteria	Firmicutes	Bacilli	Bacillales	Bacillaceae	Terribacillus
ASV1488	0	0	0	0	62	0	0	0	0	0	0	0	120	0	0	Bacteria	Proteobacteria	Alphaproteobacteria	Rhodobacterales	Rhodobacteraceae	Paracoccus
ASV2137	0	0	0	41	0	0	37	0	52	0	0	0	52	0	0	Bacteria	Planctomycetota	Planctomycetes	Pirellulales	Pirellulaceae	uncultured
ASV2130	0	0	0	83	0	0	0	0	0	0	69	0	0	30	0	Bacteria	Bacteroidota	Bacteroidia	Sphingobacteriales	Sphingobacteriaceae	Sphingobacterium
ASV2134	0	16	0	32	0	62	0	0	0	0	0	22	0	29	21	Bacteria	Proteobacteria	Alphaproteobacteria	Rhodospirillales	uncultured	uncultured
ASV1120	0	26	0	0	0	0	0	0	0	48	0	71	0	36	0	Bacteria	Bacteroidota	Bacteroidia	Sphingobacteriales	Sphingobacteriaceae	Sphingobacterium
ASV1225	48	12	0	0	29	0	0	47	12	0	0	0	33	0	0	Bacteria	Proteobacteria	Alphaproteobacteria	Rhizobiales	Rhizobiales_Incertae_Sedis	Bauldia
ASV1524	29	41	30	0	0	0	0	0	81	0	0	0	0	0	0	Bacteria	Proteobacteria	Gammaproteobacteria	Diplorickettsiales	Diplorickettsiaceae	uncultured
ASV1531	37	34	0	0	31	0	0	0	50	0	0	0	29	0	0	Bacteria	Proteobacteria	Alphaproteobacteria	unid. Alphaproteobacteria	unid. Alphaproteobacteria	unid. Alphaproteobacteria
ASV1568	0	0	0	0	0	42	0	0	0	0	0	54	85	0	0	Bacteria	Proteobacteria	Alphaproteobacteria	Caulobacterales	Hyphomonadaceae	Hirschia
ASV1804	45	0	0	0	0	0	35	0	72	0	0	0	29	0	0	Bacteria	Proteobacteria	Alphaproteobacteria	Rhizobiales	Xanthobacteraceae	Pseudolabrys
ASV1840	0	59	0	0	42	0	0	0	80	0	0	0	0	0	0	Bacteria	Myxococcota	Polyangia	Polyangiales	Sandaracinaceae	uncultured
ASV2034	62	52	0	0	0	0	0	0	0	47	0	0	0	20	0	Bacteria	Actinobacteriota	Actinobacteria	Micrococcales	Promicromonosporaceae	Cellulosimicrobium
ASV2146	0	0	0	100	0	0	45	36	0	0	0	0	0	0	0	Bacteria	Verrucomicrobiota	Chlamydiae	Chlamydiales	Simkaniaceae	uncultured
ASV2138	31	22	18	0	9	0	0	0	0	0	0	0	101	0	0	Bacteria	Bacteroidota	Bacteroidia	Sphingobacteriales	Sphingobacteriaceae	Sphingobacterium
ASV1601	0	23	23	0	0	0	20	0	71	0	0	0	43	0	0	Bacteria	Planctomycetota	Planctomycetes	Planctomycetales	Schlesneriaceae	Planctopirus
ASV1820	0	20	51	0	0	0	0	0	0	0	0	50	59	0	0	Bacteria	Firmicutes	Bacilli	Lactobacillales	Carnobacteriaceae	Desemzia
ASV1824	0	0	0	0	0	0	0	0	0	0	63	0	51	0	66	Bacteria	Proteobacteria	Gammaproteobacteria	Burkholderiales	Gallionellaceae	unid. Gallionellaceae
ASV1015	0	0	0	0	0	40	0	0	69	28	0	0	42	0	0	Bacteria	Actinobacteriota	Actinobacteria	Micrococcales	Microbacteriaceae	Galbitalea
ASV1092	73	0	28	0	0	55	0	0	23	0	0	0	0	0	0	Bacteria	Proteobacteria	Alphaproteobacteria	Rhodobacterales	Rhodobacteraceae	Roseobacter_clade_CHAB-I-5_lineage
ASV1203	0	39	44	0	38	41	0	0	0	17	0	0	0	0	0	Bacteria	Proteobacteria	Gammaproteobacteria	Salinisphaerales	Solimonadaceae	Alkanibacter
ASV1330	60	0	0	0	0	0	0	0	70	33	0	10	0	0	6	Bacteria	Proteobacteria	Gammaproteobacteria	Burkholderiales	Methylophilaceae	Methylotenera
ASV1357	5	8	15	0	0	0	19	5	44	7	0	15	28	9	24	Bacteria	Proteobacteria	Alphaproteobacteria	Rhizobiales	Kaistiaceae	Kaistia
ASV1381	0	0	0	0	55	0	16	0	45	0	0	0	63	0	0	Bacteria	Actinobacteriota	Actinobacteria	Pseudonocardiales	Pseudonocardiaceae	unid. Pseudonocardiaceae
ASV1388	0	7	0	0	50	0	47	0	33	0	0	0	42	0	0	Bacteria	Proteobacteria	Gammaproteobacteria	Pseudomonadales	Pseudomonadaceae	Pseudomonas
ASV1517	13	11	11	9	18	0	6	0	4	0	14	34	38	14	7	Bacteria	Proteobacteria	Gammaproteobacteria	Burkholderiales	Burkholderiaceae	Burkholderia-Caballeronia-Paraburkholderia
ASV1567	0	0	0	0	60	0	39	29	0	0	0	0	51	0	0	Bacteria	Proteobacteria	Gammaproteobacteria	Oceanospirillales	Alcanivoracaceae	Ketobacter
ASV1590	0	31	0	0	0	27	17	0	46	0	0	0	58	0	0	Bacteria	Proteobacteria	Alphaproteobacteria	Paracaedibacterales	Paracaedibacteraceae	uncultured
ASV1676	0	0	0	0	0	0	0	0	179	0	0	0	0	0	0	Bacteria	Proteobacteria	Gammaproteobacteria	Legionellales	Legionellaceae	Legionella
ASV1917	0	0	0	0	30	38	51	0	23	0	0	0	37	0	0	Bacteria	Proteobacteria	Gammaproteobacteria	Burkholderiales	Comamonadaceae	Rhodoferax
ASV2004	52	37	16	0	0	52	0	0	22	0	0	0	0	0	0	Bacteria	Bacteroidota	Bacteroidia	Sphingobacteriales	Sphingobacteriaceae	Mucilaginibacter
ASV2069	18	0	0	13	10	0	0	43	22	17	0	0	24	21	11	Bacteria	Firmicutes	Bacilli	Paenibacillales	Paenibacillaceae	Paenibacillus
ASV1127	52	0	0	0	51	0	0	0	75	0	0	0	0	0	0	Bacteria	Planctomycetota	Planctomycetes	Planctomycetales	Schlesneriaceae	Schlesneria
ASV1318	0	0	0	0	0	0	0	0	0	0	96	0	82	0	0	Bacteria	Bacteroidota	Bacteroidia	Chitinophagales	Chitinophagaceae	Puia
ASV1461	68	0	0	0	0	0	0	0	18	30	46	0	0	0	16	Bacteria	Actinobacteriota	Actinobacteria	Corynebacteriales	Nocardiaceae	Gordonia
ASV1843	0	0	69	21	0	30	0	0	0	0	0	58	0	0	0	Bacteria	Bacteroidota	Bacteroidia	Cytophagales	Cyclobacteriaceae	Algoriphagus
ASV2063	0	0	0	0	0	0	0	0	0	0	0	0	48	86	44	Bacteria	Proteobacteria	Gammaproteobacteria	Salinisphaerales	Solimonadaceae	Solimonas
ASV2163	0	0	0	0	0	0	0	0	61	0	0	0	117	0	0	Bacteria	Firmicutes	Bacilli	Paenibacillales	Paenibacillaceae	Cohnella
ASV1149	0	0	0	35	0	0	0	0	60	0	0	0	0	0	82	Bacteria	Proteobacteria	Alphaproteobacteria	Rhizobiales	Rhizobiales_Incertae_Sedis	Bauldia
ASV1795	55	0	0	0	31	0	0	0	0	0	0	0	66	0	25	Bacteria	Proteobacteria	Alphaproteobacteria	Micavibrionales	uncultured	uncultured
ASV1497	34	48	0	0	0	0	17	41	0	0	0	0	36	0	0	Bacteria	Verrucomicrobiota	Chlamydiae	Chlamydiales	Parachlamydiaceae	Neochlamydia
ASV1667	16	19	0	0	0	0	56	62	0	0	0	0	23	0	0	Bacteria	Verrucomicrobiota	Chlamydiae	Chlamydiales	Parachlamydiaceae	Neochlamydia
ASV1666	32	0	0	0	29	0	0	0	59	0	0	0	28	0	28	Bacteria	Planctomycetota	Planctomycetes	Planctomycetales	Schlesneriaceae	Planctopirus
ASV2184	59	0	0	0	0	0	0	0	45	0	15	0	57	0	0	Bacteria	Acidobacteriota	Acidobacteriae	Acidobacteriales	Acidobacteriaceae_(Subgroup_1)	Granulicella
ASV2182	0	0	0	0	37	0	32	33	64	0	0	0	0	0	10	Bacteria	Planctomycetota	vadinHA49	vadinHA49	vadinHA49	vadinHA49
ASV2183	85	0	0	70	0	0	21	0	0	0	0	0	0	0	0	Bacteria	Verrucomicrobiota	Verrucomicrobiae	Verrucomicrobiales	Verrucomicrobiaceae	unid. Verrucomicrobiaceae
ASV1067	0	32	0	67	0	0	39	37	0	0	0	0	0	0	0	Bacteria	Bacteroidota	Bacteroidia	Chitinophagales	Chitinophagaceae	Edaphobaculum
ASV1141	0	0	22	28	0	11	0	0	47	34	33	0	0	0	0	Bacteria	Proteobacteria	Alphaproteobacteria	Rhizobiales	Hyphomicrobiaceae	Hyphomicrobium
ASV1169	0	0	56	0	0	63	56	0	0	0	0	0	0	0	0	Bacteria	Bacteroidota	Bacteroidia	Cytophagales	Spirosomaceae	Dyadobacter
ASV1303	0	0	0	0	0	33	41	0	77	0	0	24	0	0	0	Bacteria	Proteobacteria	Alphaproteobacteria	Sphingomonadales	Sphingomonadaceae	unid. Sphingomonadaceae
ASV1346	0	22	48	0	0	0	0	0	49	0	0	31	25	0	0	Bacteria	Chloroflexi	Chloroflexia	Thermomicrobiales	JG30-KF-CM45	JG30-KF-CM45
ASV1564	41	0	0	0	0	0	0	0	134	0	0	0	0	0	0	Bacteria	Chloroflexi	Anaerolineae	Caldilineales	Caldilineaceae	uncultured
ASV1646	0	38	0	0	0	31	19	37	50	0	0	0	0	0	0	Bacteria	Proteobacteria	Alphaproteobacteria	Rhizobiales	Xanthobacteraceae	Afipia
ASV1850	0	14	9	0	0	0	0	0	113	0	0	0	39	0	0	Bacteria	Verrucomicrobiota	Chlamydiae	Chlamydiales	unid. Chlamydiales	unid. Chlamydiales
ASV2186	45	0	0	35	0	22	0	0	0	0	0	0	0	73	0	Bacteria	Bacteroidota	Bacteroidia	Cytophagales	Cytophagaceae	Cytophaga
ASV2191	0	0	0	0	40	0	37	11	0	0	0	20	39	0	28	Bacteria	Proteobacteria	Gammaproteobacteria	Legionellales	Legionellaceae	Legionella
ASV655	0	0	0	0	0	140	34	0	0	0	0	0	0	0	0	Bacteria	Bacteroidota	Bacteroidia	Flavobacteriales	Flavobacteriaceae	Flavobacterium
ASV1106	0	0	0	0	0	33	79	0	62	0	0	0	0	0	0	Bacteria	Proteobacteria	Alphaproteobacteria	Micavibrionales	unid. Micavibrionales	unid. Micavibrionales
ASV1629	31	0	0	0	0	0	0	0	44	0	51	0	28	0	20	Bacteria	Firmicutes	Bacilli	Paenibacillales	Paenibacillaceae	Paenibacillus
ASV1672	33	0	18	0	0	0	0	0	24	37	0	16	46	0	0	Bacteria	Proteobacteria	Gammaproteobacteria	Legionellales	Legionellaceae	Legionella
ASV1711	0	0	0	0	0	0	0	0	174	0	0	0	0	0	0	Bacteria	Patescibacteria	Parcubacteria	unid. Parcubacteria	unid. Parcubacteria	unid. Parcubacteria
ASV2202	0	0	0	67	0	57	50	0	0	0	0	0	0	0	0	Bacteria	Verrucomicrobiota	Verrucomicrobiae	Chthoniobacterales	Terrimicrobiaceae	Terrimicrobium
ASV1224	0	17	15	37	0	23	0	0	22	17	0	7	21	14	0	Bacteria	Proteobacteria	Gammaproteobacteria	Enterobacterales	Enterobacteriaceae	Enterobacter
ASV1469	24	0	55	0	0	0	0	0	0	0	0	56	38	0	0	Bacteria	Chloroflexi	Chloroflexia	Thermomicrobiales	JG30-KF-CM45	JG30-KF-CM45
ASV1557	0	0	0	41	0	0	53	0	0	0	31	0	0	0	48	Bacteria	Proteobacteria	Alphaproteobacteria	Rickettsiales	SM2D12	SM2D12
ASV1857	0	0	0	73	58	0	0	0	0	0	0	0	42	0	0	Bacteria	Bacteroidota	Bacteroidia	Cytophagales	Cytophagaceae	Cytophaga
ASV2210	0	0	0	0	0	0	0	0	0	0	0	43	29	54	47	Bacteria	Proteobacteria	Gammaproteobacteria	Legionellales	Legionellaceae	Legionella
ASV2206	0	0	0	0	0	0	0	0	81	0	0	0	65	27	0	Bacteria	Patescibacteria	Saccharimonadia	Saccharimonadales	Saccharimonadaceae	TM7a
ASV1164	11	0	0	0	0	0	5	26	0	0	0	0	62	0	68	Bacteria	Planctomycetota	Planctomycetes	Isosphaerales	Isosphaeraceae	uncultured
ASV1622	0	0	0	14	0	0	20	34	15	0	28	0	0	37	24	Bacteria	unid. Bacteria	unid. Bacteria	unid. Bacteria	unid. Bacteria	unid. Bacteria
ASV1829	0	0	0	35	0	0	0	0	0	18	0	54	0	0	65	Bacteria	Proteobacteria	Gammaproteobacteria	Xanthomonadales	Xanthomonadaceae	Stenotrophomonas
ASV1878	0	0	0	0	0	0	0	0	0	0	0	0	107	65	0	Bacteria	Verrucomicrobiota	Verrucomicrobiae	Opitutales	Opitutaceae	IMCC26134
ASV1935	0	0	0	0	0	0	0	0	0	0	0	0	172	0	0	Bacteria	Proteobacteria	Gammaproteobacteria	Pseudomonadales	Pseudomonadaceae	Pseudomonas
ASV847	66	39	0	0	0	0	0	0	22	0	0	23	21	0	0	Bacteria	Firmicutes	Bacilli	Bacillales	Bacillaceae	Bacillus
ASV1172	0	74	45	0	0	0	0	0	52	0	0	0	0	0	0	Bacteria	Verrucomicrobiota	Chlamydiae	Chlamydiales	Simkaniaceae	unid. Simkaniaceae
ASV1397	0	12	0	32	23	0	0	0	24	38	15	0	0	0	27	Bacteria	Actinobacteriota	Actinobacteria	Propionibacteriales	Nocardioidaceae	Nocardioides
ASV1889	58	0	0	50	0	0	0	0	25	0	8	0	0	30	0	Bacteria	Verrucomicrobiota	Verrucomicrobiae	Opitutales	Opitutaceae	uncultured
ASV2036	0	0	0	38	0	36	0	0	53	0	27	0	17	0	0	Bacteria	Proteobacteria	Alphaproteobacteria	Sphingomonadales	Sphingomonadaceae	Sphingomonas
ASV2228	0	0	0	123	0	0	0	0	48	0	0	0	0	0	0	Bacteria	Proteobacteria	Gammaproteobacteria	Alteromonadales	Alteromonadaceae	Rheinheimera
ASV2231	0	0	0	0	54	0	0	0	117	0	0	0	0	0	0	Bacteria	Verrucomicrobiota	Verrucomicrobiae	Pedosphaerales	Pedosphaeraceae	uncultured
ASV2224	0	0	0	32	0	0	0	0	0	0	62	44	33	0	0	Bacteria	Proteobacteria	Alphaproteobacteria	Rickettsiales	Rickettsiaceae	Candidatus_Megaira
ASV1427	7	39	36	16	2	12	0	4	15	12	0	22	5	0	0	Bacteria	Proteobacteria	Gammaproteobacteria	Pseudomonadales	Pseudomonadaceae	Pseudomonas
ASV1660	28	45	0	0	22	0	0	0	6	1	0	10	17	0	41	Bacteria	Proteobacteria	Alphaproteobacteria	Rhizobiales	Rhizobiaceae	unid. Rhizobiaceae
ASV1938	0	64	0	0	0	0	32	0	42	0	32	0	0	0	0	Bacteria	Firmicutes	Bacilli	Paenibacillales	Paenibacillaceae	Paenibacillus
ASV770	92	0	0	0	0	0	0	0	3	0	33	0	0	41	0	Bacteria	Verrucomicrobiota	Verrucomicrobiae	Verrucomicrobiales	Verrucomicrobiaceae	Prosthecobacter
ASV1359	59	0	0	0	44	0	0	0	33	0	0	0	33	0	0	Bacteria	Proteobacteria	Alphaproteobacteria	Rhizobiales	Xanthobacteraceae	Pseudolabrys
ASV1479	0	17	0	0	15	0	28	52	24	0	0	0	33	0	0	Bacteria	Bacteroidota	Bacteroidia	Chitinophagales	Chitinophagaceae	uncultured
ASV1526	62	0	0	0	0	0	0	0	19	0	0	0	88	0	0	Bacteria	Bacteroidota	Bacteroidia	Flavobacteriales	Weeksellaceae	Moheibacter
ASV1623	0	0	0	33	20	0	11	21	29	0	9	0	16	6	24	Bacteria	unid. Bacteria	unid. Bacteria	unid. Bacteria	unid. Bacteria	unid. Bacteria
ASV1841	0	38	0	0	0	0	49	0	82	0	0	0	0	0	0	Bacteria	Verrucomicrobiota	Verrucomicrobiae	Pedosphaerales	Pedosphaeraceae	Pedosphaeraceae
ASV1942	0	0	0	0	0	49	0	0	71	0	0	0	0	49	0	Bacteria	Bacteroidota	Bacteroidia	Flavobacteriales	Flavobacteriaceae	Flavobacterium
ASV2244	0	0	0	0	0	0	0	0	39	51	11	0	68	0	0	Bacteria	Firmicutes	Bacilli	Paenibacillales	Paenibacillaceae	Cohnella
ASV1041	39	0	0	0	0	0	27	0	54	0	0	0	48	0	0	Bacteria	Proteobacteria	Alphaproteobacteria	Rhizobiales	Rhizobiaceae	unid. Rhizobiaceae
ASV1290	0	0	0	0	0	0	56	0	0	51	0	0	61	0	0	Bacteria	Firmicutes	Bacilli	Paenibacillales	Paenibacillaceae	Cohnella
ASV1326	18	0	0	120	0	0	0	0	0	0	0	0	0	30	0	Bacteria	Abditibacteriota	Abditibacteria	Abditibacteriales	Abditibacteriaceae	Abditibacterium
ASV1369	0	0	0	0	0	13	0	0	92	15	0	0	10	0	38	Bacteria	Proteobacteria	Gammaproteobacteria	R7C24	R7C24	R7C24
ASV1455	0	34	35	0	0	0	0	0	99	0	0	0	0	0	0	Bacteria	Verrucomicrobiota	Chlamydiae	Chlamydiales	Parachlamydiaceae	Neochlamydia
ASV1589	0	63	51	0	0	0	0	0	0	54	0	0	0	0	0	Bacteria	Proteobacteria	Alphaproteobacteria	Rhizobiales	Beijerinckiaceae	Methylobacterium-Methylorubrum
ASV1797	0	0	0	0	0	35	24	0	22	30	42	15	0	0	0	Bacteria	Proteobacteria	Gammaproteobacteria	Pseudomonadales	Pseudomonadaceae	Pseudomonas
ASV2019	4	0	0	0	0	22	0	0	22	0	60	7	39	14	0	Bacteria	Actinobacteriota	Actinobacteria	Micrococcales	Promicromonosporaceae	Cellulosimicrobium
ASV2252	0	0	0	0	0	0	62	63	43	0	0	0	0	0	0	Bacteria	Proteobacteria	Alphaproteobacteria	Azospirillales	Azospirillaceae	Niveispirillum
ASV281	44	0	0	0	0	44	0	0	0	32	0	47	0	0	0	Bacteria	Proteobacteria	Gammaproteobacteria	Xanthomonadales	Rhodanobacteraceae	Rhodanobacter
ASV1338	0	54	37	0	0	0	0	0	25	0	0	23	0	28	0	Bacteria	Proteobacteria	Alphaproteobacteria	Rhizobiales	Rhizobiaceae	Allorhizobium-Neorhizobium-Pararhizobium-Rhizobium
ASV1794	52	0	0	0	0	0	0	0	82	0	33	0	0	0	0	Bacteria	Bacteroidota	Bacteroidia	Chitinophagales	Chitinophagaceae	Edaphobaculum
ASV1818	0	64	25	0	0	0	0	0	0	0	39	0	0	0	39	Bacteria	Firmicutes	Bacilli	Lactobacillales	Lactobacillaceae	Lactobacillus
ASV1886	25	10	0	0	14	12	26	0	6	22	5	39	5	0	3	Bacteria	Proteobacteria	Alphaproteobacteria	Rhizobiales	Rhizobiales_Incertae_Sedis	Bauldia
ASV1939	0	0	0	0	0	55	24	18	38	0	0	32	0	0	0	Bacteria	Proteobacteria	Gammaproteobacteria	Diplorickettsiales	Diplorickettsiaceae	Aquicella
ASV1966	54	0	0	0	0	0	0	0	0	0	113	0	0	0	0	Bacteria	Planctomycetota	Planctomycetes	Isosphaerales	Isosphaeraceae	Paludisphaera
ASV1994	38	21	0	0	0	0	0	28	15	0	0	29	0	36	0	Bacteria	Bacteroidota	Bacteroidia	Flavobacteriales	Flavobacteriaceae	Flavobacterium
ASV2033	0	67	34	0	0	0	0	0	29	0	0	37	0	0	0	Bacteria	Bacteroidota	Bacteroidia	Flavobacteriales	Flavobacteriaceae	Flavobacterium
ASV2143	26	0	0	0	23	0	0	0	12	0	44	0	33	0	29	Bacteria	Proteobacteria	Gammaproteobacteria	Legionellales	Legionellaceae	Legionella
ASV2243	0	41	34	0	69	23	0	0	0	0	0	0	0	0	0	Bacteria	unid. Bacteria	unid. Bacteria	unid. Bacteria	unid. Bacteria	unid. Bacteria
ASV2256	0	0	0	0	0	6	0	0	55	0	0	0	0	0	106	Bacteria	Bacteroidota	Bacteroidia	Chitinophagales	Chitinophagaceae	uncultured
ASV2261	0	0	0	0	0	0	0	0	50	0	56	0	0	0	61	Bacteria	Proteobacteria	Alphaproteobacteria	Rhizobiales	Devosiaceae	unid. Devosiaceae
ASV2262	0	0	0	0	0	0	0	24	80	0	0	0	63	0	0	Bacteria	Proteobacteria	Gammaproteobacteria	Legionellales	Legionellaceae	Legionella
ASV2257	14	21	8	0	0	8	0	0	17	0	0	15	37	0	47	Bacteria	Bacteroidota	Bacteroidia	Sphingobacteriales	Sphingobacteriaceae	Pedobacter
ASV2259	0	0	0	0	0	0	128	39	0	0	0	0	0	0	0	Bacteria	Actinobacteriota	Actinobacteria	Streptomycetales	Streptomycetaceae	Streptomyces
ASV1058	50	38	0	0	0	13	0	0	0	0	59	0	6	0	0	Bacteria	Proteobacteria	Gammaproteobacteria	Burkholderiales	Rhodocyclaceae	unid. Rhodocyclaceae
ASV1353	0	0	0	0	0	0	92	0	68	0	6	0	0	0	0	Bacteria	Proteobacteria	Gammaproteobacteria	Diplorickettsiales	Diplorickettsiaceae	Aquicella
ASV1954	0	0	0	0	0	73	48	0	0	0	0	0	45	0	0	Bacteria	Proteobacteria	Alphaproteobacteria	Rhodospirillales	uncultured	uncultured
ASV2149	0	0	0	0	0	0	18	20	21	29	0	0	42	36	0	Bacteria	Proteobacteria	Gammaproteobacteria	Xanthomonadales	Xanthomonadaceae	Stenotrophomonas
ASV2268	0	38	23	42	0	0	0	0	0	0	24	0	0	39	0	Bacteria	Bacteroidota	Bacteroidia	Sphingobacteriales	Sphingobacteriaceae	Pedobacter
ASV1298	0	37	0	0	0	0	35	26	42	0	25	0	0	0	0	Bacteria	Proteobacteria	Alphaproteobacteria	Sphingomonadales	Sphingomonadaceae	Sphingobium
ASV1558	0	0	0	0	0	0	60	37	0	0	0	0	0	17	51	Bacteria	Proteobacteria	Alphaproteobacteria	Rickettsiales	AB1	AB1
ASV1566	27	31	41	0	0	16	23	0	0	0	0	0	27	0	0	Bacteria	Verrucomicrobiota	Chlamydiae	Chlamydiales	Parachlamydiaceae	Neochlamydia
ASV1680	0	23	0	0	0	23	0	0	0	42	51	26	0	0	0	Bacteria	Proteobacteria	Gammaproteobacteria	Vibrionales	Vibrionaceae	Vibrio
ASV1767	58	0	0	0	0	0	0	0	49	0	0	0	58	0	0	Bacteria	Bacteroidota	Bacteroidia	Chitinophagales	Chitinophagaceae	Niastella
ASV1877	34	0	0	0	0	0	0	0	53	0	0	0	19	0	59	Bacteria	Chloroflexi	Ktedonobacteria	C0119	C0119	C0119
ASV1874	33	21	0	0	0	50	0	0	0	20	17	24	0	0	0	Bacteria	Proteobacteria	Gammaproteobacteria	Xanthomonadales	Xanthomonadaceae	Pseudoxanthomonas
ASV2151	38	41	0	0	34	0	0	0	0	0	0	52	0	0	0	Bacteria	Verrucomicrobiota	Verrucomicrobiae	Opitutales	Opitutaceae	unid. Opitutaceae
ASV2275	0	73	53	0	35	0	0	0	0	0	0	0	4	0	0	Bacteria	Bacteroidota	Bacteroidia	Chitinophagales	Chitinophagaceae	Parafilimonas
ASV2282	67	0	56	0	0	0	0	0	0	0	0	0	0	42	0	Bacteria	Planctomycetota	Planctomycetes	Pirellulales	Pirellulaceae	Blastopirellula
ASV2276	0	24	0	0	0	0	0	0	79	0	0	62	0	0	0	Bacteria	Bacteroidota	Bacteroidia	Sphingobacteriales	Sphingobacteriaceae	Pedobacter
ASV2280	0	0	0	0	0	0	0	0	111	0	0	0	0	0	54	Bacteria	Verrucomicrobiota	Verrucomicrobiae	Chthoniobacterales	Terrimicrobiaceae	FukuN18_freshwater_group
ASV970	0	0	0	23	0	0	34	58	0	0	0	0	0	0	49	Bacteria	Verrucomicrobiota	Chlamydiae	Chlamydiales	unid. Chlamydiales	unid. Chlamydiales
ASV1145	0	0	0	0	0	38	0	0	0	26	0	20	35	45	0	Bacteria	Proteobacteria	Gammaproteobacteria	Xanthomonadales	Rhodanobacteraceae	Rhodanobacter
ASV1445	0	44	34	0	0	0	0	0	86	0	0	0	0	0	0	Bacteria	Proteobacteria	Gammaproteobacteria	Legionellales	Legionellaceae	Legionella
ASV1527	0	0	64	0	0	6	0	0	61	0	0	33	0	0	0	Bacteria	Planctomycetota	Planctomycetes	Pirellulales	Pirellulaceae	Pir4_lineage
ASV1608	0	0	68	0	0	0	0	0	0	0	0	96	0	0	0	Bacteria	Planctomycetota	Planctomycetes	Pirellulales	Pirellulaceae	Pirellula
ASV1654	4	1	25	35	10	0	0	0	1	0	0	56	32	0	0	Bacteria	Actinobacteriota	Actinobacteria	Micrococcales	Microbacteriaceae	unid. Microbacteriaceae
ASV2290	0	0	0	0	0	0	88	76	0	0	0	0	0	0	0	Bacteria	Proteobacteria	Gammaproteobacteria	Legionellales	Legionellaceae	Legionella
ASV2299	0	75	53	0	0	0	7	0	0	0	0	0	29	0	0	Bacteria	Verrucomicrobiota	Verrucomicrobiae	Opitutales	Opitutaceae	Lacunisphaera
ASV2289	0	0	0	0	0	0	66	71	27	0	0	0	0	0	0	Bacteria	Proteobacteria	Gammaproteobacteria	Xanthomonadales	Rhodanobacteraceae	Tahibacter
ASV2293	0	38	0	33	0	0	46	0	0	0	0	0	18	0	29	Bacteria	Proteobacteria	Alphaproteobacteria	Micavibrionales	uncultured	uncultured
ASV765	0	0	0	32	0	17	0	0	0	25	0	0	89	0	0	Bacteria	Bacteroidota	Bacteroidia	Flavobacteriales	Crocinitomicaceae	Fluviicola
ASV1438	0	0	0	0	14	19	44	0	59	0	0	0	0	0	27	Bacteria	Actinobacteriota	Actinobacteria	Micrococcales	Microbacteriaceae	unid. Microbacteriaceae
ASV1548	29	0	0	83	0	51	0	0	0	0	0	0	0	0	0	Bacteria	Verrucomicrobiota	Verrucomicrobiae	Verrucomicrobiales	Rubritaleaceae	Luteolibacter
ASV1624	0	0	0	0	0	0	0	0	0	40	41	0	25	0	57	Bacteria	Verrucomicrobiota	Verrucomicrobiae	Pedosphaerales	Pedosphaeraceae	uncultured
ASV1689	0	0	0	0	0	0	52	0	55	0	0	0	56	0	0	Bacteria	Proteobacteria	Alphaproteobacteria	Rhizobiales	Xanthobacteraceae	Pseudolabrys
ASV1933	0	5	0	10	0	99	10	0	17	0	0	0	10	0	12	Bacteria	Proteobacteria	Gammaproteobacteria	Enterobacterales	Yersiniaceae	Serratia
ASV2071	0	58	0	17	0	12	0	0	26	11	0	0	24	15	0	Bacteria	Proteobacteria	Gammaproteobacteria	Burkholderiales	Comamonadaceae	unid. Comamonadaceae
ASV2306	0	33	0	94	0	0	27	0	9	0	0	0	0	0	0	Bacteria	Proteobacteria	Gammaproteobacteria	Cellvibrionales	Cellvibrionaceae	Cellvibrio
ASV2308	0	0	0	0	0	0	85	49	29	0	0	0	0	0	0	Bacteria	Proteobacteria	Gammaproteobacteria	Legionellales	Legionellaceae	Legionella
ASV828	0	0	0	21	0	0	44	53	0	0	0	0	0	0	44	Bacteria	Verrucomicrobiota	Chlamydiae	Chlamydiales	unid. Chlamydiales	unid. Chlamydiales
ASV1332	0	0	0	39	24	0	0	0	32	0	17	0	0	0	50	Bacteria	Dependentiae	Babeliae	Babeliales	UBA12409	UBA12409
ASV1849	0	0	44	0	0	0	0	0	0	0	0	92	26	0	0	Bacteria	Bacteroidota	Bacteroidia	Cytophagales	Cyclobacteriaceae	Algoriphagus
ASV1934	0	45	0	36	0	0	52	29	0	0	0	0	0	0	0	Bacteria	Proteobacteria	Alphaproteobacteria	Rickettsiales	Rickettsiaceae	unid. Rickettsiaceae
ASV1941	24	0	0	0	0	0	0	0	26	6	36	0	32	0	38	Bacteria	Firmicutes	Bacilli	Paenibacillales	Paenibacillaceae	Paenibacillus
ASV2100	43	0	29	0	0	0	0	36	0	0	0	9	0	45	0	Bacteria	Actinobacteriota	Actinobacteria	Micrococcales	Promicromonosporaceae	Cellulosimicrobium
ASV2094	0	0	0	47	0	0	0	0	0	0	0	76	0	0	39	Bacteria	Proteobacteria	Alphaproteobacteria	Sphingomonadales	Sphingomonadaceae	Sphingomonas
ASV2128	0	0	0	0	0	0	21	0	23	0	0	48	39	31	0	Bacteria	Bacteroidota	Bacteroidia	Cytophagales	Spirosomaceae	Dyadobacter
ASV2219	46	50	66	0	0	0	0	0	0	0	0	0	0	0	0	Bacteria	Proteobacteria	Gammaproteobacteria	Legionellales	Legionellaceae	Legionella
ASV1204	0	63	25	0	0	0	0	0	73	0	0	0	0	0	0	Bacteria	Verrucomicrobiota	Chlamydiae	Chlamydiales	unid. Chlamydiales	unid. Chlamydiales
ASV1944	0	0	0	50	0	0	0	0	47	0	0	0	30	0	34	Bacteria	Proteobacteria	Alphaproteobacteria	Rickettsiales	AB1	AB1
ASV2159	0	0	10	4	15	0	9	0	21	0	22	0	33	35	12	Bacteria	Proteobacteria	Gammaproteobacteria	Burkholderiales	Burkholderiaceae	Burkholderia-Caballeronia-Paraburkholderia
ASV1247	58	0	0	0	0	0	0	0	45	0	57	0	0	0	0	Bacteria	Verrucomicrobiota	Verrucomicrobiae	Verrucomicrobiales	Verrucomicrobiaceae	Prosthecobacter
ASV1288	29	0	0	0	0	0	0	0	80	0	51	0	0	0	0	Bacteria	Proteobacteria	Gammaproteobacteria	Legionellales	Legionellaceae	Legionella
ASV1394	45	61	0	0	0	0	38	0	16	0	0	0	0	0	0	Bacteria	Proteobacteria	Alphaproteobacteria	Micropepsales	Micropepsaceae	uncultured
ASV1400	30	0	0	55	0	0	46	0	0	0	29	0	0	0	0	Bacteria	Chloroflexi	Ktedonobacteria	C0119	C0119	C0119
ASV2002	0	34	33	0	7	0	0	0	24	0	28	0	34	0	0	Bacteria	Chloroflexi	Anaerolineae	Caldilineales	Caldilineaceae	uncultured
ASV2014	44	52	0	17	0	0	0	0	28	0	0	0	0	19	0	Bacteria	Chloroflexi	Chloroflexia	Thermomicrobiales	JG30-KF-CM45	JG30-KF-CM45
ASV1341	0	51	50	0	0	0	0	0	58	0	0	0	0	0	0	Bacteria	Verrucomicrobiota	Chlamydiae	Chlamydiales	unid. Chlamydiales	unid. Chlamydiales
ASV1495	0	73	0	0	22	0	0	0	64	0	0	0	0	0	0	Bacteria	Dependentiae	Babeliae	Babeliales	UBA12409	UBA12409
ASV1651	0	21	0	0	53	46	0	0	0	0	0	0	0	0	39	Bacteria	Proteobacteria	Alphaproteobacteria	unid. Alphaproteobacteria	unid. Alphaproteobacteria	unid. Alphaproteobacteria
ASV2025	0	0	0	0	0	65	0	0	0	0	0	94	0	0	0	Bacteria	Planctomycetota	Planctomycetes	Isosphaerales	Isosphaeraceae	uncultured
ASV2144	24	0	0	18	15	0	0	0	11	11	20	0	24	0	36	Bacteria	Proteobacteria	Gammaproteobacteria	Burkholderiales	Burkholderiaceae	Burkholderia-Caballeronia-Paraburkholderia
ASV2334	0	0	0	0	0	0	0	0	0	0	102	0	0	57	0	Bacteria	Proteobacteria	Alphaproteobacteria	Rhizobiales	Beijerinckiaceae	unid. Beijerinckiaceae
ASV2338	69	0	0	0	0	0	0	0	90	0	0	0	0	0	0	Bacteria	Verrucomicrobiota	Verrucomicrobiae	Pedosphaerales	Pedosphaeraceae	uncultured
ASV1098	41	30	0	0	20	0	25	0	42	0	0	0	0	0	0	Bacteria	Bacteroidota	Bacteroidia	Chitinophagales	Chitinophagaceae	uncultured
ASV1717	0	0	0	0	0	0	0	0	50	35	0	0	17	56	0	Bacteria	Proteobacteria	Gammaproteobacteria	Burkholderiales	Comamonadaceae	Comamonas
ASV1785	0	0	0	0	0	0	0	0	44	18	0	0	25	38	33	Bacteria	Proteobacteria	Alphaproteobacteria	Sphingomonadales	Sphingomonadaceae	Sphingomonas
ASV1890	0	0	0	0	0	0	0	0	105	0	24	29	0	0	0	Bacteria	Bacteroidota	Bacteroidia	Cytophagales	Cytophagaceae	Cytophaga
ASV1258	37	48	41	0	31	0	0	0	0	0	0	0	0	0	0	Bacteria	Bdellovibrionota	Oligoflexia	Oligoflexales	Oligoflexales	Oligoflexus
ASV1269	79	0	0	0	53	0	0	0	0	0	0	25	0	0	0	Bacteria	Actinobacteriota	Actinobacteria	Micrococcales	Micrococcaceae	Pseudarthrobacter
ASV1446	0	51	54	0	0	0	32	0	20	0	0	0	0	0	0	Bacteria	Verrucomicrobiota	Verrucomicrobiae	Verrucomicrobiales	Verrucomicrobiaceae	Prosthecobacter
ASV1477	23	0	0	0	32	20	21	0	17	0	0	0	0	0	44	Bacteria	Proteobacteria	Gammaproteobacteria	Legionellales	Legionellaceae	Legionella
ASV1813	0	3	0	0	0	17	32	0	7	0	0	0	47	0	51	Bacteria	Verrucomicrobiota	Verrucomicrobiae	Verrucomicrobiales	Rubritaleaceae	Luteolibacter
ASV2152	0	88	45	0	0	0	0	0	24	0	0	0	0	0	0	Bacteria	Actinobacteriota	Acidimicrobiia	Microtrichales	Ilumatobacteraceae	uncultured
ASV2310	0	0	0	0	0	20	15	25	35	0	14	0	48	0	0	Bacteria	unid. Bacteria	unid. Bacteria	unid. Bacteria	unid. Bacteria	unid. Bacteria
ASV2354	0	0	89	0	0	0	0	0	0	0	0	68	0	0	0	Bacteria	Actinobacteriota	Actinobacteria	Micrococcales	Microbacteriaceae	Agromyces
ASV2355	28	0	0	0	0	0	74	0	55	0	0	0	0	0	0	Bacteria	Actinobacteriota	Actinobacteria	PeM15	PeM15	PeM15
ASV1265	0	0	23	56	0	0	0	0	0	0	0	39	38	0	0	Bacteria	Firmicutes	Bacilli	Bacillales	Planococcaceae	Domibacillus
ASV1306	0	34	41	0	0	0	0	0	0	0	0	81	0	0	0	Bacteria	Firmicutes	Bacilli	Bacillales	Planococcaceae	Lysinibacillus
ASV1791	0	0	43	38	0	41	34	0	0	0	0	0	0	0	0	Bacteria	Proteobacteria	Alphaproteobacteria	Rhizobiales	Beijerinckiaceae	Microvirga
ASV2045	0	32	0	56	0	26	0	0	13	0	0	0	29	0	0	Bacteria	Bacteroidota	Bacteroidia	Flavobacteriales	Flavobacteriaceae	Flavobacterium
ASV2148	0	44	30	0	0	0	0	0	0	72	0	0	10	0	0	Bacteria	Verrucomicrobiota	Verrucomicrobiae	Verrucomicrobiales	Rubritaleaceae	Luteolibacter
ASV2212	19	75	19	0	0	0	0	0	24	0	0	0	19	0	0	Bacteria	Proteobacteria	Alphaproteobacteria	Puniceispirillales	uncultured	uncultured
ASV2369	0	0	0	0	0	0	0	0	0	0	80	0	0	18	58	Bacteria	Acidobacteriota	Acidobacteriae	Acidobacteriales	Acidobacteriaceae_(Subgroup_1)	Granulicella
ASV2368	0	40	0	0	10	0	0	14	92	0	0	0	0	0	0	Bacteria	Acidobacteriota	Acidobacteriae	Acidobacteriae	Acidobacteriae	Paludibaculum
ASV2359	0	0	43	0	0	0	0	0	0	0	0	0	113	0	0	Bacteria	Bacteroidota	Bacteroidia	Cytophagales	Spirosomaceae	Leadbetterella
ASV1730	0	0	0	0	28	0	0	18	41	68	0	0	0	0	0	Bacteria	Bacteroidota	Bacteroidia	Chitinophagales	Chitinophagaceae	Puia
ASV1902	0	0	0	0	0	0	0	0	155	0	0	0	0	0	0	Bacteria	Proteobacteria	Gammaproteobacteria	Legionellales	Legionellaceae	Legionella
ASV1906	19	0	0	0	0	15	0	0	1	93	0	25	2	0	0	Bacteria	Verrucomicrobiota	Verrucomicrobiae	Chthoniobacterales	Terrimicrobiaceae	Terrimicrobium
ASV2378	48	0	0	0	0	0	0	0	0	0	0	37	0	0	70	Bacteria	Acidobacteriota	Acidobacteriae	Acidobacteriales	Acidobacteriaceae_(Subgroup_1)	Edaphobacter
ASV2380	76	0	0	0	0	0	0	0	41	0	0	0	0	0	38	Bacteria	Planctomycetota	Planctomycetes	Isosphaerales	Isosphaeraceae	unid. Isosphaeraceae
ASV1625	0	42	45	0	0	0	0	0	20	0	0	35	12	0	0	Bacteria	Actinobacteriota	Actinobacteria	Micrococcales	Microbacteriaceae	unid. Microbacteriaceae
ASV1702	31	40	0	0	0	0	0	0	19	0	0	46	0	18	0	Bacteria	Proteobacteria	Gammaproteobacteria	Burkholderiales	Alcaligenaceae	Bordetella
ASV1745	40	0	0	0	38	0	0	0	42	0	0	0	34	0	0	Bacteria	Proteobacteria	Gammaproteobacteria	Burkholderiales	Alcaligenaceae	Bordetella
ASV1764	0	49	0	0	32	0	0	0	73	0	0	0	0	0	0	Bacteria	Planctomycetota	Planctomycetes	Isosphaerales	Isosphaeraceae	unid. Isosphaeraceae
ASV1863	0	0	0	0	0	55	0	0	40	0	39	0	20	0	0	Bacteria	Bacteroidota	Bacteroidia	Chitinophagales	Chitinophagaceae	Haoranjiania
ASV1958	60	0	0	32	0	0	0	0	62	0	0	0	0	0	0	Bacteria	Bacteroidota	Bacteroidia	Cytophagales	Microscillaceae	uncultured
ASV2172	0	0	0	0	0	0	36	18	100	0	0	0	0	0	0	Bacteria	Proteobacteria	Alphaproteobacteria	Paracaedibacterales	Paracaedibacteraceae	Candidatus_Finniella
ASV2233	14	57	0	0	0	0	0	39	44	0	0	0	0	0	0	Bacteria	Chloroflexi	TK10	TK10	TK10	TK10
ASV2384	42	0	40	0	0	12	0	0	38	0	0	22	0	0	0	Bacteria	Bacteroidota	Bacteroidia	Flavobacteriales	Flavobacteriaceae	Flavobacterium
ASV2381	59	0	0	0	0	0	0	0	0	52	0	0	43	0	0	Bacteria	Chloroflexi	Chloroflexia	Thermomicrobiales	JG30-KF-CM45	JG30-KF-CM45
ASV2385	0	0	0	0	0	25	0	0	48	0	33	0	48	0	0	Bacteria	Proteobacteria	Gammaproteobacteria	Salinisphaerales	Solimonadaceae	Alkanibacter
ASV2382	0	0	0	65	20	69	0	0	0	0	0	0	0	0	0	Bacteria	Bacteroidota	Bacteroidia	Sphingobacteriales	Sphingobacteriaceae	Pedobacter
ASV2388	28	0	0	0	44	0	0	0	27	0	55	0	0	0	0	Bacteria	Verrucomicrobiota	Verrucomicrobiae	Verrucomicrobiales	Verrucomicrobiaceae	Prosthecobacter
ASV1561	0	0	22	35	0	0	19	0	0	0	0	32	21	24	0	Bacteria	Firmicutes	Bacilli	Paenibacillales	Paenibacillaceae	Paenibacillus
ASV1679	0	0	0	0	0	52	0	49	20	32	0	0	0	0	0	Bacteria	Proteobacteria	Gammaproteobacteria	Xanthomonadales	Xanthomonadaceae	Pseudoxanthomonas
ASV1750	28	44	0	40	0	0	21	0	0	0	0	0	20	0	0	Bacteria	Actinobacteriota	Actinobacteria	Micrococcales	Microbacteriaceae	unid. Microbacteriaceae
ASV1959	0	38	0	0	0	0	65	0	0	0	0	0	43	0	7	Bacteria	Proteobacteria	Gammaproteobacteria	Oceanospirillales	Halomonadaceae	Halomonas
ASV2139	0	0	0	0	0	0	0	0	26	0	0	0	107	0	20	Bacteria	Firmicutes	Bacilli	Paenibacillales	Paenibacillaceae	Paenibacillus
ASV2399	20	45	0	0	0	0	0	0	0	0	0	48	21	19	0	Bacteria	Proteobacteria	Gammaproteobacteria	Burkholderiales	Comamonadaceae	Comamonas
ASV2396	0	0	0	0	0	0	0	0	0	0	0	34	28	37	54	Bacteria	Proteobacteria	Gammaproteobacteria	Legionellales	Legionellaceae	Legionella
ASV2401	0	0	0	0	0	0	0	0	0	45	13	0	41	0	54	Bacteria	Verrucomicrobiota	Verrucomicrobiae	Opitutales	Opitutaceae	uncultured
ASV940	0	0	0	41	0	0	31	43	0	0	0	0	0	0	37	Bacteria	Verrucomicrobiota	Chlamydiae	Chlamydiales	unid. Chlamydiales	unid. Chlamydiales
ASV1716	0	0	0	0	0	0	64	73	0	0	0	15	0	0	0	Bacteria	Proteobacteria	Alphaproteobacteria	Ferrovibrionales	Ferrovibrionales	Taonella
ASV1789	68	0	0	0	0	0	0	0	56	0	0	28	0	0	0	Bacteria	Bacteroidota	Bacteroidia	Flavobacteriales	Flavobacteriaceae	Flavobacterium
ASV1925	0	0	0	11	0	0	0	0	0	40	0	44	57	0	0	Bacteria	Bacteroidota	Bacteroidia	Sphingobacteriales	Sphingobacteriaceae	Mucilaginibacter
ASV2021	0	0	0	0	0	0	0	0	0	0	0	66	0	86	0	Bacteria	Proteobacteria	Alphaproteobacteria	Rhodobacterales	Rhodobacteraceae	Paracoccus
ASV2097	0	0	0	0	0	0	44	0	38	27	0	0	0	0	43	Bacteria	Proteobacteria	Gammaproteobacteria	Burkholderiales	Burkholderiaceae	Burkholderia-Caballeronia-Paraburkholderia
ASV2413	0	0	70	0	0	0	0	0	0	0	0	82	0	0	0	Bacteria	Proteobacteria	Gammaproteobacteria	Burkholderiales	Alcaligenaceae	unid. Alcaligenaceae
ASV2406	23	0	51	0	33	0	0	0	0	0	0	0	45	0	0	Bacteria	Actinobacteriota	Actinobacteria	Micrococcales	Microbacteriaceae	Leucobacter
ASV2411	0	59	0	0	0	0	0	0	0	0	0	93	0	0	0	Bacteria	Actinobacteriota	Acidimicrobiia	Microtrichales	uncultured	uncultured
ASV2405	0	53	46	0	0	0	3	0	0	2	0	0	48	0	0	Bacteria	WPS-2	WPS-2	WPS-2	WPS-2	WPS-2
ASV988	0	0	0	0	0	0	19	0	88	44	0	0	0	0	0	Bacteria	Firmicutes	Bacilli	Bacillales	Bacillaceae	Bacillus
ASV1342	61	22	0	0	0	0	68	0	0	0	0	0	0	0	0	Bacteria	Verrucomicrobiota	Verrucomicrobiae	Chthoniobacterales	Xiphinematobacteraceae	Candidatus_Xiphinematobacter
ASV1352	0	15	0	0	44	0	30	16	26	0	0	0	20	0	0	Bacteria	Proteobacteria	Gammaproteobacteria	Oceanospirillales	Pseudohongiellaceae	BIyi10
ASV1443	23	0	0	0	0	0	18	0	37	0	0	14	31	0	28	Bacteria	Proteobacteria	Gammaproteobacteria	Burkholderiales	Comamonadaceae	unid. Comamonadaceae
ASV1556	0	0	0	0	57	41	39	0	0	0	14	0	0	0	0	Bacteria	Bacteroidota	Bacteroidia	Cytophagales	Cyclobacteriaceae	Marinoscillum
ASV1693	0	0	0	0	0	0	13	0	34	0	17	0	34	53	0	Bacteria	Proteobacteria	Alphaproteobacteria	Rhizobiales	Xanthobacteraceae	Pseudolabrys
ASV1772	21	34	30	0	0	38	0	0	0	0	0	0	0	28	0	Bacteria	Bacteroidota	Bacteroidia	Sphingobacteriales	Sphingobacteriaceae	Pedobacter
ASV1928	0	52	0	0	51	0	0	0	48	0	0	0	0	0	0	Bacteria	Proteobacteria	Gammaproteobacteria	Steroidobacterales	Steroidobacteraceae	unid. Steroidobacteraceae
ASV2174	0	24	0	0	53	0	29	28	17	0	0	0	0	0	0	Bacteria	Proteobacteria	Alphaproteobacteria	Micropepsales	Micropepsaceae	uncultured
ASV2421	0	0	0	0	0	0	55	24	72	0	0	0	0	0	0	Bacteria	Proteobacteria	Alphaproteobacteria	Rhodospirillales	uncultured	uncultured
ASV1173	44	0	16	0	0	38	36	0	0	0	16	0	0	0	0	Bacteria	Actinobacteriota	Actinobacteria	Streptomycetales	Streptomycetaceae	Streptomyces
ASV1490	27	0	0	0	0	0	0	0	12	0	33	26	34	0	18	Bacteria	Proteobacteria	Gammaproteobacteria	Burkholderiales	Alcaligenaceae	unid. Alcaligenaceae
ASV1612	0	106	44	0	0	0	0	0	0	0	0	0	0	0	0	Bacteria	Actinobacteriota	Actinobacteria	Corynebacteriales	Nocardiaceae	Williamsia
ASV1631	0	24	35	0	0	0	30	0	35	15	0	0	0	11	0	Bacteria	Proteobacteria	Gammaproteobacteria	Legionellales	Legionellaceae	Legionella
ASV1673	9	0	0	29	13	18	0	28	27	26	0	0	0	0	0	Bacteria	Verrucomicrobiota	Verrucomicrobiae	Pedosphaerales	Pedosphaeraceae	Pedosphaeraceae
ASV1896	80	0	0	0	0	0	0	0	0	70	0	0	0	0	0	Bacteria	Bacteroidota	Bacteroidia	Cytophagales	Hymenobacteraceae	Nibribacter
ASV1962	0	0	39	0	0	20	22	47	0	0	0	22	0	0	0	Bacteria	Bacteroidota	Bacteroidia	Chitinophagales	Chitinophagaceae	Chitinophaga
ASV2050	0	93	0	0	0	0	0	0	57	0	0	0	0	0	0	Bacteria	Armatimonadota	uncultured	uncultured	uncultured	uncultured
ASV2438	150	0	0	0	0	0	0	0	0	0	0	0	0	0	0	Bacteria	Verrucomicrobiota	Verrucomicrobiae	Opitutales	Opitutaceae	IMCC26134
ASV927	46	0	0	0	0	77	0	0	0	26	0	0	0	0	0	Bacteria	Proteobacteria	Alphaproteobacteria	Micavibrionales	unid. Micavibrionales	unid. Micavibrionales
ASV1498	19	0	0	0	0	24	14	0	26	0	0	19	13	0	34	Bacteria	Bacteroidota	Bacteroidia	Chitinophagales	Chitinophagaceae	Taibaiella
ASV1555	0	0	0	0	0	0	89	22	38	0	0	0	0	0	0	Bacteria	Verrucomicrobiota	Verrucomicrobiae	Opitutales	Opitutaceae	Opitutus
ASV1641	0	7	0	0	5	20	43	28	46	0	0	0	0	0	0	Bacteria	Proteobacteria	Alphaproteobacteria	Rhizobiales	Xanthobacteraceae	Pseudolabrys
ASV1649	0	27	0	23	0	41	0	0	43	0	0	15	0	0	0	Bacteria	Proteobacteria	Gammaproteobacteria	Legionellales	Legionellaceae	Legionella
ASV1683	0	13	10	0	25	13	38	25	25	0	0	0	0	0	0	Bacteria	Proteobacteria	Gammaproteobacteria	Alteromonadales	Alteromonadaceae	Rheinheimera
ASV1847	77	0	0	0	0	72	0	0	0	0	0	0	0	0	0	Bacteria	Proteobacteria	Gammaproteobacteria	Xanthomonadales	Xanthomonadaceae	unid. Xanthomonadaceae
ASV1870	0	51	50	0	0	0	11	0	0	0	0	0	37	0	0	Bacteria	Proteobacteria	Alphaproteobacteria	Rhizobiales	Beijerinckiaceae	unid. Beijerinckiaceae
ASV2001	0	0	0	0	0	0	0	0	0	20	0	61	0	0	68	Bacteria	Proteobacteria	Alphaproteobacteria	Sphingomonadales	Sphingomonadaceae	Sphingomonas
ASV2232	0	43	0	29	16	0	0	0	0	45	16	0	0	0	0	Bacteria	Myxococcota	Polyangia	Blfdi19	Blfdi19	Blfdi19
ASV2285	0	0	0	36	0	45	22	0	20	0	26	0	0	0	0	Bacteria	Bdellovibrionota	Bdellovibrionia	Bacteriovoracales	Bacteriovoracaceae	Peredibacter
ASV2445	0	0	65	0	0	0	0	0	61	0	0	0	23	0	0	Bacteria	Proteobacteria	Gammaproteobacteria	Cellvibrionales	Cellvibrionaceae	Cellvibrio
ASV1895	0	0	0	0	0	0	0	0	52	0	61	0	0	22	13	Bacteria	Acidobacteriota	Acidobacteriae	Acidobacteriales	Acidobacteriaceae_(Subgroup_1)	Granulicella
ASV1905	0	0	0	0	0	20	57	46	17	8	0	0	0	0	0	Bacteria	Proteobacteria	Gammaproteobacteria	Burkholderiales	Methylophilaceae	Methylophilus
ASV2175	26	0	0	0	0	79	0	0	0	0	0	0	2	0	41	Bacteria	Chloroflexi	Chloroflexia	Thermomicrobiales	JG30-KF-CM45	JG30-KF-CM45
ASV2204	56	0	0	0	0	0	0	0	0	0	0	0	0	92	0	Bacteria	Proteobacteria	Alphaproteobacteria	Sphingomonadales	Sphingomonadaceae	Sphingobium
ASV2459	37	0	0	0	0	0	0	0	71	40	0	0	0	0	0	Bacteria	Abditibacteriota	Abditibacteria	Abditibacteriales	Abditibacteriaceae	Abditibacterium
ASV2452	0	18	0	0	0	0	28	0	0	0	0	0	102	0	0	Bacteria	Firmicutes	Bacilli	Bacillales	Bacillaceae	Oceanobacillus
ASV2457	0	0	0	0	67	0	5	0	25	0	0	0	0	0	51	Bacteria	Proteobacteria	Gammaproteobacteria	Legionellales	Legionellaceae	Legionella
ASV2449	0	0	0	0	0	0	94	53	1	0	0	0	0	0	0	Bacteria	Armatimonadota	uncultured	uncultured	uncultured	uncultured
ASV2450	0	0	0	0	24	0	62	0	62	0	0	0	0	0	0	Bacteria	Armatimonadota	uncultured	uncultured	uncultured	uncultured
ASV1931	0	28	0	62	57	0	0	0	0	0	0	0	0	0	0	Bacteria	Patescibacteria	Saccharimonadia	Saccharimonadales	Saccharimonadales	Saccharimonadales
ASV2024	70	0	0	30	0	0	27	0	20	0	0	0	0	0	0	Bacteria	Actinobacteriota	Actinobacteria	Propionibacteriales	Nocardioidaceae	Nocardioides
ASV885	0	0	0	35	0	0	30	36	0	0	0	0	0	0	45	Bacteria	Verrucomicrobiota	Chlamydiae	Chlamydiales	unid. Chlamydiales	unid. Chlamydiales
ASV1317	0	20	24	0	0	0	0	0	44	0	0	32	26	0	0	Bacteria	Bacteroidota	Bacteroidia	Flavobacteriales	Flavobacteriaceae	Vitellibacter
ASV1379	0	0	0	0	0	24	29	0	32	61	0	0	0	0	0	Bacteria	Bacteroidota	Bacteroidia	Flavobacteriales	Crocinitomicaceae	Fluviicola
ASV1464	0	52	47	0	0	0	39	8	0	0	0	0	0	0	0	Bacteria	Bdellovibrionota	Bdellovibrionia	Bdellovibrionales	Bdellovibrionaceae	Bdellovibrio
ASV1630	7	0	0	0	0	0	52	0	0	0	0	0	51	0	36	Bacteria	Proteobacteria	Alphaproteobacteria	uncultured	uncultured	uncultured
ASV1770	0	0	0	0	0	28	28	0	26	0	0	0	30	0	34	Bacteria	Proteobacteria	Gammaproteobacteria	Legionellales	Legionellaceae	Legionella
ASV2194	0	12	4	0	0	0	31	0	55	0	0	44	0	0	0	Bacteria	Verrucomicrobiota	Verrucomicrobiae	Verrucomicrobiales	Rubritaleaceae	Luteolibacter
ASV2198	0	0	0	0	0	0	54	0	0	0	12	0	7	73	0	Bacteria	Actinobacteriota	Actinobacteria	Micrococcales	Brevibacteriaceae	Brevibacterium
ASV2249	0	0	0	0	0	0	0	0	28	0	0	0	31	0	87	Bacteria	Actinobacteriota	Thermoleophilia	Solirubrobacterales	67-14	67-14
ASV1437	52	45	13	0	0	0	0	0	21	0	0	14	0	0	0	Bacteria	Bacteroidota	Bacteroidia	Flavobacteriales	Flavobacteriaceae	Flavobacterium
ASV1633	0	29	27	0	0	0	0	0	27	0	0	28	0	0	34	Bacteria	Proteobacteria	Alphaproteobacteria	Caulobacterales	Caulobacteraceae	Brevundimonas
ASV2188	0	0	0	0	0	7	0	0	138	0	0	0	0	0	0	Bacteria	Bacteroidota	Bacteroidia	Flavobacteriales	Flavobacteriaceae	Flavobacterium
ASV2377	0	0	0	27	0	23	22	27	34	0	0	0	0	12	0	Bacteria	Proteobacteria	Gammaproteobacteria	Diplorickettsiales	Diplorickettsiaceae	uncultured
ASV2485	0	0	0	0	0	0	0	0	27	24	0	38	0	56	0	Bacteria	Proteobacteria	Alphaproteobacteria	Rhizobiales	Devosiaceae	unid. Devosiaceae
ASV1322	0	0	0	0	0	0	85	59	0	0	0	0	0	0	0	Bacteria	Chloroflexi	Anaerolineae	Caldilineales	Caldilineaceae	uncultured
ASV1485	0	0	22	0	0	0	0	0	0	0	0	36	86	0	0	Bacteria	Actinobacteriota	Actinobacteria	Micrococcales	Dermabacteraceae	Brachybacterium
ASV1694	0	0	0	0	0	0	0	0	18	0	36	27	11	18	34	Bacteria	Proteobacteria	Gammaproteobacteria	Salinisphaerales	Solimonadaceae	Solimonas
ASV2108	0	0	0	79	0	0	65	0	0	0	0	0	0	0	0	Bacteria	Verrucomicrobiota	Verrucomicrobiae	Chthoniobacterales	Terrimicrobiaceae	Terrimicrobium
ASV2316	0	0	0	0	0	21	0	0	123	0	0	0	0	0	0	Bacteria	Verrucomicrobiota	Verrucomicrobiae	Chthoniobacterales	Xiphinematobacteraceae	Candidatus_Xiphinematobacter
ASV2495	0	47	0	0	0	0	37	0	40	0	0	0	20	0	0	Bacteria	Cyanobacteria	Sericytochromatia	Sericytochromatia	Sericytochromatia	Sericytochromatia
ASV2488	33	22	5	0	0	0	0	0	0	0	0	0	84	0	0	Bacteria	Bacteroidota	Bacteroidia	Sphingobacteriales	Sphingobacteriaceae	Sphingobacterium
ASV158	0	0	0	0	0	129	0	0	14	0	0	0	0	0	0	Bacteria	Actinobacteriota	Actinobacteria	Corynebacteriales	Mycobacteriaceae	Mycobacterium
ASV1259	0	19	31	10	0	40	0	0	0	21	0	20	2	0	0	Bacteria	Proteobacteria	Gammaproteobacteria	Enterobacterales	Enterobacteriaceae	Enterobacter
ASV1363	0	0	0	29	0	0	46	0	40	28	0	0	0	0	0	Bacteria	Proteobacteria	Alphaproteobacteria	Rhodospirillales	Magnetospiraceae	uncultured
ASV1713	0	0	56	0	0	0	0	0	44	0	0	43	0	0	0	Bacteria	Firmicutes	Bacilli	Bacillales	Planococcaceae	Lysinibacillus
ASV1811	0	0	0	0	0	0	0	0	0	0	0	0	20	0	123	Bacteria	Actinobacteriota	Actinobacteria	Corynebacteriales	Mycobacteriaceae	Mycobacterium
ASV1891	86	0	0	0	0	0	0	0	57	0	0	0	0	0	0	Bacteria	Bacteroidota	Bacteroidia	Chitinophagales	Chitinophagaceae	Edaphobaculum
ASV1899	0	34	17	29	0	0	0	0	0	36	0	0	0	27	0	Bacteria	Bacteroidota	Bacteroidia	Flavobacteriales	Weeksellaceae	Chryseobacterium
ASV1926	0	40	0	28	0	0	14	0	52	0	0	0	9	0	0	Bacteria	Bacteroidota	Bacteroidia	Sphingobacteriales	Sphingobacteriaceae	Mucilaginibacter
ASV2150	42	0	0	0	0	0	0	0	34	0	0	0	57	10	0	Bacteria	Acidobacteriota	Acidobacteriae	Acidobacteriales	Acidobacteriaceae_(Subgroup_1)	Acidipila
ASV2270	0	0	0	0	0	0	0	23	69	0	0	0	51	0	0	Bacteria	Bacteroidota	Bacteroidia	Cytophagales	Microscillaceae	Chryseolinea
ASV2505	10	0	0	0	0	0	0	0	55	0	0	0	20	0	58	Bacteria	Proteobacteria	Alphaproteobacteria	Paracaedibacterales	Paracaedibacteraceae	uncultured
ASV2506	0	0	0	0	0	0	45	0	36	0	0	0	62	0	0	Bacteria	Planctomycetota	Planctomycetes	Planctomycetales	Schlesneriaceae	Planctopirus
ASV2503	0	0	0	22	0	0	0	0	0	33	36	0	52	0	0	Bacteria	Proteobacteria	Gammaproteobacteria	Enterobacterales	Yersiniaceae	Serratia
ASV1516	0	41	0	0	0	0	0	0	0	0	24	24	53	0	0	Bacteria	Proteobacteria	Gammaproteobacteria	Burkholderiales	Burkholderiaceae	Burkholderia-Caballeronia-Paraburkholderia
ASV1576	67	57	0	0	0	0	0	18	0	0	0	0	0	0	0	Bacteria	Planctomycetota	Planctomycetes	Planctomycetales	Rubinisphaeraceae	SH-PL14
ASV1953	0	0	0	64	0	0	0	0	20	0	0	0	37	0	21	Bacteria	Proteobacteria	Gammaproteobacteria	Burkholderiales	Alcaligenaceae	Castellaniella
ASV1951	12	7	4	0	17	14	0	0	20	17	0	34	14	0	3	Bacteria	Proteobacteria	Alphaproteobacteria	Rhizobiales	Rhizobiaceae	Allorhizobium-Neorhizobium-Pararhizobium-Rhizobium
ASV2015	0	0	0	0	0	0	0	0	37	51	0	0	23	31	0	Bacteria	Proteobacteria	Alphaproteobacteria	Sphingomonadales	Sphingomonadaceae	Sphingobium
ASV2035	54	0	0	0	0	0	0	0	0	0	43	0	0	45	0	Bacteria	Actinobacteriota	Actinobacteria	Micrococcales	Dermabacteraceae	Brachybacterium
ASV2037	0	0	0	0	72	70	0	0	0	0	0	0	0	0	0	Bacteria	Actinobacteriota	Actinobacteria	Propionibacteriales	Nocardioidaceae	Nocardioides
ASV2332	0	0	0	0	0	0	0	0	0	0	71	0	17	35	19	Bacteria	Acidobacteriota	Acidobacteriae	Acidobacteriales	Acidobacteriaceae_(Subgroup_1)	Occallatibacter
ASV2510	0	12	0	55	0	0	0	0	0	0	0	0	57	0	18	Bacteria	Proteobacteria	Alphaproteobacteria	Rhizobiales	Beijerinckiaceae	28-YEA-48
ASV1419	0	20	0	0	0	0	53	0	49	0	0	0	19	0	0	Bacteria	Planctomycetota	Planctomycetes	Isosphaerales	Isosphaeraceae	unid. Isosphaeraceae
ASV1661	0	37	0	0	0	0	0	0	0	0	0	0	0	52	52	Bacteria	Proteobacteria	Alphaproteobacteria	Rhodobacterales	Rhodobacteraceae	Paracoccus
ASV1868	74	0	0	0	0	0	0	0	0	0	0	0	67	0	0	Bacteria	Actinobacteriota	Actinobacteria	Micrococcales	Dermabacteraceae	Brachybacterium
ASV1881	0	43	0	0	0	0	0	0	0	0	0	0	15	83	0	Bacteria	Bacteroidota	Bacteroidia	Sphingobacteriales	Sphingobacteriaceae	Nubsella
ASV1989	0	10	0	22	0	46	0	0	0	38	0	0	25	0	0	Bacteria	Proteobacteria	Gammaproteobacteria	Enterobacterales	Enterobacteriaceae	unid. Enterobacteriaceae
ASV2031	38	47	0	0	0	22	0	0	34	0	0	0	0	0	0	Bacteria	Abditibacteriota	Abditibacteria	Abditibacteriales	Abditibacteriaceae	Abditibacterium
ASV2061	0	0	0	0	0	70	0	0	0	71	0	0	0	0	0	Bacteria	Proteobacteria	Gammaproteobacteria	Cellvibrionales	Microbulbiferaceae	Microbulbifer
ASV2417	38	0	0	0	0	49	0	0	25	0	0	0	29	0	0	Bacteria	Proteobacteria	Alphaproteobacteria	Puniceispirillales	uncultured	uncultured
ASV2517	0	95	0	0	0	0	0	0	46	0	0	0	0	0	0	Bacteria	Bacteroidota	Bacteroidia	Chitinophagales	Chitinophagaceae	Edaphobaculum
ASV2522	0	0	0	79	0	0	62	0	0	0	0	0	0	0	0	Bacteria	Proteobacteria	Alphaproteobacteria	Rickettsiales	SM2D12	SM2D12
ASV1192	0	0	0	52	0	0	0	0	0	0	0	71	17	0	0	Bacteria	Bacteroidota	Bacteroidia	Flavobacteriales	Flavobacteriaceae	Arenibacter
ASV1237	0	0	0	0	29	0	49	0	39	0	0	0	0	0	23	Bacteria	Chloroflexi	TK10	TK10	TK10	TK10
ASV1803	27	0	0	0	0	0	0	0	0	0	0	99	0	0	14	Bacteria	Actinobacteriota	Actinobacteria	Micrococcales	Demequinaceae	Demequina
ASV1827	0	0	0	0	39	0	42	59	0	0	0	0	0	0	0	Bacteria	Proteobacteria	Alphaproteobacteria	Thalassobaculales	Thalassobaculaceae	Thalassobaculum
ASV1911	0	21	0	0	24	0	18	10	40	0	0	0	0	0	27	Bacteria	Bacteroidota	Bacteroidia	Chitinophagales	Chitinophagaceae	uncultured
ASV2057	0	0	0	37	0	0	32	0	0	0	0	35	36	0	0	Bacteria	Proteobacteria	Gammaproteobacteria	Pseudomonadales	Pseudomonadaceae	Pseudomonas
ASV2207	0	0	0	0	73	0	0	0	67	0	0	0	0	0	0	Bacteria	WPS-2	WPS-2	WPS-2	WPS-2	WPS-2
ASV2536	0	0	0	0	0	0	42	0	69	0	0	29	0	0	0	Bacteria	Proteobacteria	Gammaproteobacteria	Oceanospirillales	Alcanivoracaceae	Ketobacter
ASV2535	10	68	20	0	0	0	0	0	42	0	0	0	0	0	0	Bacteria	Proteobacteria	Gammaproteobacteria	Diplorickettsiales	Diplorickettsiaceae	uncultured
ASV2533	0	0	0	0	0	0	0	0	47	0	0	70	23	0	0	Bacteria	Proteobacteria	Alphaproteobacteria	Sphingomonadales	Sphingomonadaceae	Sphingobium
ASV1004	0	0	0	0	0	0	59	33	0	24	0	0	0	0	23	Bacteria	Planctomycetota	Planctomycetes	Planctomycetales	Rubinisphaeraceae	Planctomicrobium
ASV1377	0	0	0	0	0	0	31	42	42	0	0	24	0	0	0	Bacteria	Actinobacteriota	Actinobacteria	Micrococcales	Microbacteriaceae	Microbacterium
ASV1380	0	0	0	0	0	77	0	0	22	0	0	0	0	40	0	Bacteria	Patescibacteria	Saccharimonadia	Saccharimonadales	Saccharimonadaceae	TM7a
ASV1504	0	27	23	0	0	0	20	0	0	0	0	46	23	0	0	Bacteria	Actinobacteriota	Actinobacteria	Micrococcales	Micrococcaceae	unid. Micrococcaceae
ASV1562	0	0	0	53	0	22	0	30	34	0	0	0	0	0	0	Bacteria	Proteobacteria	Alphaproteobacteria	Ferrovibrionales	Ferrovibrionaceae	Ferrovibrio
ASV1663	0	0	0	0	0	0	0	0	41	0	0	0	0	0	98	Bacteria	Actinobacteriota	Actinobacteria	Corynebacteriales	Mycobacteriaceae	Mycobacterium
ASV1844	0	0	0	0	66	0	23	0	18	0	0	0	0	0	32	Bacteria	Firmicutes	Bacilli	Paenibacillales	Paenibacillaceae	Paenibacillus
ASV1867	0	0	0	0	0	0	89	0	0	0	0	50	0	0	0	Bacteria	Patescibacteria	Saccharimonadia	Saccharimonadales	Saccharimonadaceae	TM7a
ASV1882	0	0	0	0	12	0	52	75	0	0	0	0	0	0	0	Bacteria	Bacteroidota	Bacteroidia	Cytophagales	Cyclobacteriaceae	unid. Cyclobacteriaceae
ASV2236	0	0	0	0	0	0	0	0	63	0	0	0	76	0	0	Bacteria	Proteobacteria	Alphaproteobacteria	Rhizobiales	Devosiaceae	unid. Devosiaceae
ASV2546	0	0	0	0	83	0	45	11	0	0	0	0	0	0	0	Bacteria	Bdellovibrionota	Bdellovibrionia	Bdellovibrionales	Bdellovibrionaceae	Bdellovibrio
ASV2548	0	0	0	54	0	0	0	0	0	0	0	0	85	0	0	Bacteria	Bacteroidota	Bacteroidia	Flavobacteriales	Flavobacteriaceae	Vitellibacter
ASV2550	0	87	32	0	0	0	0	0	0	0	0	0	20	0	0	Bacteria	Proteobacteria	Alphaproteobacteria	Rickettsiales	SM2D12	SM2D12
ASV2547	8	33	0	0	0	0	0	0	14	0	0	43	41	0	0	Bacteria	Proteobacteria	Alphaproteobacteria	Sphingomonadales	Sphingomonadaceae	Sphingobium
ASV982	0	0	0	0	61	20	0	0	0	0	57	0	0	0	0	Bacteria	Proteobacteria	Gammaproteobacteria	Legionellales	Legionellaceae	Legionella
ASV1188	12	46	29	0	29	0	0	0	20	0	2	0	0	0	0	Bacteria	Planctomycetota	Planctomycetes	Gemmatales	Gemmataceae	Gemmata
ASV1422	0	86	0	0	52	0	0	0	0	0	0	0	0	0	0	Bacteria	Myxococcota	Polyangia	Polyangiales	Sandaracinaceae	uncultured
ASV1539	0	0	96	0	0	0	0	0	0	0	0	0	42	0	0	Bacteria	Planctomycetota	Planctomycetes	Planctomycetales	uncultured	uncultured
ASV1613	0	0	0	0	0	0	0	0	0	0	0	65	73	0	0	Bacteria	Actinobacteriota	Actinobacteria	Micrococcales	Microbacteriaceae	Microbacterium
ASV1720	16	0	0	8	12	0	3	4	9	39	33	6	8	0	0	Bacteria	Proteobacteria	Gammaproteobacteria	Burkholderiales	Burkholderiaceae	Burkholderia-Caballeronia-Paraburkholderia
ASV1808	0	84	54	0	0	0	0	0	0	0	0	0	0	0	0	Bacteria	Bacteroidota	Bacteroidia	Chitinophagales	Chitinophagaceae	Edaphobaculum
ASV2115	0	77	0	0	0	0	0	0	61	0	0	0	0	0	0	Bacteria	Bacteroidota	Bacteroidia	Chitinophagales	Chitinophagaceae	Edaphobaculum
ASV2554	60	0	0	0	39	0	0	0	39	0	0	0	0	0	0	Bacteria	Firmicutes	Bacilli	Paenibacillales	Paenibacillaceae	Paenibacillus
ASV2562	29	0	0	74	15	0	0	0	0	0	0	0	20	0	0	Bacteria	Verrucomicrobiota	Chlamydiae	Chlamydiales	Parachlamydiaceae	Candidatus_Protochlamydia
ASV2558	0	0	0	21	0	0	27	0	0	27	0	5	58	0	0	Bacteria	Proteobacteria	Alphaproteobacteria	Rhizobiales	Rhizobiaceae	unid. Rhizobiaceae
ASV2560	0	0	0	0	0	0	0	0	63	0	39	0	36	0	0	Bacteria	Proteobacteria	Alphaproteobacteria	Rhizobiales	Xanthobacteraceae	uncultured
ASV710	42	0	0	0	0	0	0	0	0	0	0	0	0	0	95	Bacteria	Bacteroidota	Bacteroidia	Flavobacteriales	Flavobacteriaceae	Flavobacterium
ASV1119	0	0	0	0	0	0	0	0	57	0	0	0	0	80	0	Bacteria	Planctomycetota	Planctomycetes	Pirellulales	Pirellulaceae	Rhodopirellula
ASV1544	0	12	0	0	0	14	50	20	18	0	23	0	0	0	0	Bacteria	Verrucomicrobiota	Verrucomicrobiae	Opitutales	Opitutaceae	Lacunisphaera
ASV1586	0	0	0	0	74	23	0	0	0	0	0	40	0	0	0	Bacteria	Actinobacteriota	Actinobacteria	Micrococcales	unid. Micrococcales	unid. Micrococcales
ASV1801	0	71	0	0	0	10	6	0	50	0	0	0	0	0	0	Bacteria	Bacteroidota	Bacteroidia	Flavobacteriales	Flavobacteriaceae	Flavobacterium
ASV2028	0	0	0	0	0	0	0	0	0	0	0	137	0	0	0	Bacteria	Proteobacteria	Gammaproteobacteria	Alteromonadales	Alteromonadaceae	Rheinheimera
ASV2577	0	0	0	0	0	0	0	0	24	0	38	0	37	0	38	Bacteria	Abditibacteriota	Abditibacteria	Abditibacteriales	Abditibacteriaceae	Abditibacterium
ASV2572	0	0	0	0	0	0	39	0	0	0	0	0	0	0	98	Bacteria	Proteobacteria	Gammaproteobacteria	Legionellales	Legionellaceae	Legionella
ASV2573	0	0	0	0	0	0	0	19	0	0	19	0	68	31	0	Bacteria	Proteobacteria	Gammaproteobacteria	Pseudomonadales	Moraxellaceae	Acinetobacter
ASV2567	0	0	0	0	0	0	73	64	0	0	0	0	0	0	0	Bacteria	Patescibacteria	Saccharimonadia	Saccharimonadales	unid. Saccharimonadales	unid. Saccharimonadales
ASV2570	137	0	0	0	0	0	0	0	0	0	0	0	0	0	0	Bacteria	Proteobacteria	Gammaproteobacteria	Xanthomonadales	Xanthomonadaceae	Stenotrophomonas
ASV1421	0	0	42	0	0	0	0	0	0	0	0	0	94	0	0	Bacteria	Firmicutes	Bacilli	Bacillales	Bacillaceae	Gracilibacillus
ASV1569	26	0	0	0	0	0	0	0	43	47	0	0	0	0	20	Bacteria	Abditibacteriota	Abditibacteria	Abditibacteriales	Abditibacteriaceae	Abditibacterium
ASV1593	12	0	0	17	0	0	0	0	15	0	25	15	29	0	23	Bacteria	Proteobacteria	Gammaproteobacteria	Burkholderiales	Alcaligenaceae	Candidimonas
ASV1634	0	47	28	0	0	26	0	0	20	0	0	15	0	0	0	Bacteria	Proteobacteria	Gammaproteobacteria	Burkholderiales	Alcaligenaceae	Achromobacter
ASV1838	0	0	30	0	0	0	0	0	10	0	0	24	72	0	0	Bacteria	Proteobacteria	Alphaproteobacteria	Rhizobiales	Devosiaceae	Devosia
ASV2226	31	36	0	0	0	0	0	0	29	0	0	0	0	40	0	Bacteria	Proteobacteria	Alphaproteobacteria	Rhizobiales	Beijerinckiaceae	Bosea
ASV2527	0	0	0	0	0	86	0	0	21	18	11	0	0	0	0	Bacteria	Proteobacteria	Gammaproteobacteria	Enterobacterales	Yersiniaceae	Serratia
ASV2583	0	0	0	0	136	0	0	0	0	0	0	0	0	0	0	Bacteria	Firmicutes	Bacilli	Bacillales	Bacillaceae	Bacillus
ASV2587	0	0	0	0	0	0	25	0	37	0	0	0	0	0	74	Bacteria	Proteobacteria	Alphaproteobacteria	Ferrovibrionales	Ferrovibrionales	Taonella
ASV2588	0	0	0	27	20	0	12	23	27	0	11	0	16	0	0	Bacteria	Proteobacteria	Alphaproteobacteria	Rhizobiales	Hyphomicrobiaceae	Hyphomicrobium
ASV2582	0	57	0	0	0	0	0	0	20	0	0	59	0	0	0	Bacteria	Bacteroidota	Bacteroidia	Cytophagales	Microscillaceae	uncultured
ASV698	11	40	0	0	7	0	0	0	17	0	0	0	8	35	17	Bacteria	Proteobacteria	Gammaproteobacteria	Enterobacterales	Erwiniaceae	Pantoea
ASV993	0	0	90	0	0	0	0	0	0	0	0	0	45	0	0	Bacteria	Planctomycetota	Planctomycetes	Planctomycetales	Rubinisphaeraceae	SH-PL14
ASV1533	0	0	0	0	0	0	0	29	40	29	0	0	37	0	0	Bacteria	Proteobacteria	Alphaproteobacteria	Rhodobacterales	Rhodobacteraceae	Cereibacter
ASV1701	61	0	0	0	0	0	0	0	0	74	0	0	0	0	0	Bacteria	Proteobacteria	Gammaproteobacteria	Burkholderiales	Burkholderiaceae	Burkholderia-Caballeronia-Paraburkholderia
ASV1756	0	0	0	0	0	0	9	0	0	0	36	0	0	61	29	Bacteria	Verrucomicrobiota	Verrucomicrobiae	Verrucomicrobiales	Rubritaleaceae	Luteolibacter
ASV1776	0	0	0	0	0	26	0	20	89	0	0	0	0	0	0	Bacteria	Bacteroidota	Bacteroidia	Sphingobacteriales	Sphingobacteriaceae	Mucilaginibacter
ASV1976	0	0	0	0	0	0	34	34	67	0	0	0	0	0	0	Bacteria	Proteobacteria	Gammaproteobacteria	unid. Gammaproteobacteria	unid. Gammaproteobacteria	unid. Gammaproteobacteria
ASV1981	0	0	58	0	0	0	0	0	0	0	0	77	0	0	0	Bacteria	Planctomycetota	Planctomycetes	Pirellulales	Pirellulaceae	Rhodopirellula
ASV2594	0	0	0	0	77	0	0	0	0	0	58	0	0	0	0	Bacteria	Patescibacteria	Saccharimonadia	Saccharimonadales	Saccharimonadaceae	TM7a
ASV2595	0	0	0	96	0	0	0	0	0	0	0	0	0	39	0	Bacteria	Bacteroidota	Bacteroidia	Flavobacteriales	Weeksellaceae	Chryseobacterium
ASV1226	45	31	42	0	0	0	0	0	0	0	0	0	16	0	0	Bacteria	Proteobacteria	Gammaproteobacteria	Legionellales	Legionellaceae	Legionella
ASV1617	0	0	0	0	0	0	0	0	36	0	0	33	65	0	0	Bacteria	Deinococcota	Deinococci	Deinococcales	Trueperaceae	Truepera
ASV1757	0	59	0	0	0	0	32	0	43	0	0	0	0	0	0	Bacteria	Firmicutes	Bacilli	Paenibacillales	Paenibacillaceae	Paenibacillus
ASV1910	0	44	0	0	0	0	0	0	0	0	0	23	49	18	0	Bacteria	Actinobacteriota	Acidimicrobiia	Microtrichales	Microtrichaceae	IMCC26207
ASV2153	0	80	0	0	0	0	0	0	0	0	0	54	0	0	0	Bacteria	Patescibacteria	Saccharimonadia	Saccharimonadales	unid. Saccharimonadales	unid. Saccharimonadales
ASV2372	13	30	17	40	13	0	0	0	21	0	0	0	0	0	0	Bacteria	Proteobacteria	Gammaproteobacteria	Burkholderiales	Rhodocyclaceae	uncultured
ASV2617	0	49	0	0	0	0	0	0	85	0	0	0	0	0	0	Bacteria	Verrucomicrobiota	Verrucomicrobiae	Opitutales	Opitutaceae	Lacunisphaera
ASV2613	0	0	0	0	0	0	94	35	0	0	0	0	5	0	0	Bacteria	Verrucomicrobiota	Chlamydiae	Chlamydiales	Parachlamydiaceae	Neochlamydia
ASV2616	0	54	0	0	80	0	0	0	0	0	0	0	0	0	0	Bacteria	Verrucomicrobiota	Verrucomicrobiae	Verrucomicrobiales	Rubritaleaceae	Luteolibacter
ASV973	0	62	71	0	0	0	0	0	0	0	0	0	0	0	0	Bacteria	Planctomycetota	Planctomycetes	Planctomycetales	Rubinisphaeraceae	Planctomicrobium
ASV1044	0	0	20	0	0	0	0	0	64	0	0	0	33	0	16	Bacteria	Bacteroidota	Bacteroidia	Flavobacteriales	Flavobacteriaceae	Vitellibacter
ASV1748	0	0	0	0	0	0	47	0	86	0	0	0	0	0	0	Bacteria	Firmicutes	Bacilli	Bacillales	Bacillaceae	Bacillus
ASV1775	0	32	24	0	0	0	65	0	0	0	0	0	0	12	0	Bacteria	Abditibacteriota	Abditibacteria	Abditibacteriales	Abditibacteriaceae	Abditibacterium
ASV1947	0	0	0	0	0	0	0	0	0	0	0	72	61	0	0	Bacteria	Firmicutes	Bacilli	Bacillales	Bacillaceae	Oceanobacillus
ASV1988	0	0	0	0	0	0	0	0	40	21	0	0	0	0	72	Bacteria	Proteobacteria	Gammaproteobacteria	Legionellales	Legionellaceae	Legionella
ASV2145	19	0	16	23	0	0	0	0	25	0	0	0	50	0	0	Bacteria	Abditibacteriota	Abditibacteria	Abditibacteriales	Abditibacteriaceae	Abditibacterium
ASV2357	36	0	0	56	10	0	0	0	0	0	0	0	31	0	0	Bacteria	Verrucomicrobiota	Chlamydiae	Chlamydiales	Parachlamydiaceae	Candidatus_Protochlamydia
ASV2394	7	0	0	0	0	0	18	0	70	0	0	0	38	0	0	Bacteria	Proteobacteria	Alphaproteobacteria	unid. Alphaproteobacteria	unid. Alphaproteobacteria	unid. Alphaproteobacteria
ASV590	71	0	50	0	0	0	0	0	11	0	0	0	0	0	0	Bacteria	Bacteroidota	Bacteroidia	Flavobacteriales	Flavobacteriaceae	Vitellibacter
ASV918	0	40	0	0	36	0	0	27	20	0	0	0	9	0	0	Bacteria	Actinobacteriota	Acidimicrobiia	Microtrichales	Iamiaceae	Iamia
ASV1636	0	47	0	0	0	0	85	0	0	0	0	0	0	0	0	Bacteria	Verrucomicrobiota	Verrucomicrobiae	Pedosphaerales	Pedosphaeraceae	Pedosphaeraceae
ASV1759	0	0	0	39	0	0	0	0	0	0	0	0	93	0	0	Bacteria	Proteobacteria	Alphaproteobacteria	Rhizobiales	Beijerinckiaceae	Camelimonas
ASV1915	0	0	0	0	0	6	57	34	24	11	0	0	0	0	0	Bacteria	Proteobacteria	Alphaproteobacteria	uncultured	uncultured	uncultured
ASV1575	0	0	94	0	0	0	0	0	0	0	0	37	0	0	0	Bacteria	Planctomycetota	Planctomycetes	Isosphaerales	Isosphaeraceae	uncultured
ASV1670	0	0	0	0	0	75	0	0	0	0	0	0	0	0	56	Bacteria	Proteobacteria	Alphaproteobacteria	unid. Alphaproteobacteria	unid. Alphaproteobacteria	unid. Alphaproteobacteria
ASV1924	57	0	0	0	0	0	0	0	33	0	0	0	0	0	41	Bacteria	Bacteroidota	Bacteroidia	Chitinophagales	Chitinophagaceae	uncultured
ASV1927	61	0	70	0	0	0	0	0	0	0	0	0	0	0	0	Bacteria	Bacteroidota	Bacteroidia	Cytophagales	unid. Cytophagales	unid. Cytophagales
ASV2016	34	0	0	0	22	0	0	0	47	0	0	0	28	0	0	Bacteria	Firmicutes	Bacilli	Paenibacillales	Paenibacillaceae	Paenibacillus
ASV2251	0	0	0	0	0	0	94	37	0	0	0	0	0	0	0	Bacteria	Proteobacteria	Alphaproteobacteria	Rhizobiales	Rhizobiaceae	Allorhizobium-Neorhizobium-Pararhizobium-Rhizobium
ASV2635	0	0	0	0	0	0	0	0	0	61	0	70	0	0	0	Bacteria	Bacteroidota	Bacteroidia	Flavobacteriales	Flavobacteriaceae	Flavobacterium
ASV2638	0	0	0	0	0	0	0	0	0	0	80	0	0	51	0	Bacteria	Proteobacteria	Gammaproteobacteria	Salinisphaerales	Solimonadaceae	Nevskia
ASV2637	46	60	25	0	0	0	0	0	0	0	0	0	0	0	0	Bacteria	Proteobacteria	Gammaproteobacteria	Steroidobacterales	Steroidobacteraceae	Steroidobacter
ASV2649	0	61	70	0	0	0	0	0	0	0	0	0	0	0	0	Bacteria	Verrucomicrobiota	Verrucomicrobiae	Verrucomicrobiales	Verrucomicrobiaceae	Prosthecobacter
ASV1233	0	0	0	35	0	0	0	0	0	0	0	0	0	95	0	Bacteria	Proteobacteria	Gammaproteobacteria	Enterobacterales	unid. Enterobacterales	unid. Enterobacterales
ASV1340	0	0	73	0	0	57	0	0	0	0	0	0	0	0	0	Bacteria	Bacteroidota	Bacteroidia	Flavobacteriales	Flavobacteriaceae	Flavobacterium
ASV1605	0	20	0	0	14	0	0	0	40	11	0	22	0	11	12	Bacteria	Proteobacteria	Gammaproteobacteria	Burkholderiales	Burkholderiaceae	Burkholderia-Caballeronia-Paraburkholderia
ASV1697	0	0	0	0	0	0	0	0	75	0	0	0	0	0	55	Bacteria	Proteobacteria	Gammaproteobacteria	Enterobacterales	Enterobacteriaceae	Escherichia-Shigella
ASV1747	32	47	0	0	21	0	0	0	10	0	0	0	20	0	0	Bacteria	Proteobacteria	Gammaproteobacteria	Burkholderiales	Burkholderiaceae	Burkholderia-Caballeronia-Paraburkholderia
ASV1903	41	33	28	0	0	0	0	0	16	0	0	0	0	0	12	Bacteria	Proteobacteria	Gammaproteobacteria	Legionellales	Legionellaceae	Legionella
ASV2018	0	0	0	0	0	0	0	0	50	17	0	0	33	30	0	Bacteria	Proteobacteria	Alphaproteobacteria	Micavibrionales	uncultured	uncultured
ASV2084	67	0	0	0	31	0	16	0	0	0	0	16	0	0	0	Bacteria	Bacteroidota	Bacteroidia	Cytophagales	Spirosomaceae	Larkinella
ASV2192	0	0	0	0	0	0	34	51	45	0	0	0	0	0	0	Bacteria	Proteobacteria	Alphaproteobacteria	Caulobacterales	Caulobacteraceae	uncultured
ASV2474	0	72	0	0	0	0	21	0	37	0	0	0	0	0	0	Bacteria	Planctomycetota	Planctomycetes	Planctomycetales	uncultured	uncultured
ASV2529	32	0	0	0	53	24	0	0	0	0	0	0	21	0	0	Bacteria	Proteobacteria	Alphaproteobacteria	Caedibacterales	Caedibacteraceae	Candidatus_Nucleicultrix
ASV2540	0	14	0	30	9	0	5	0	0	0	13	0	59	0	0	Bacteria	Proteobacteria	Gammaproteobacteria	Burkholderiales	Comamonadaceae	unid. Comamonadaceae
ASV2656	0	0	0	0	0	50	0	0	49	0	0	0	31	0	0	Bacteria	Proteobacteria	Alphaproteobacteria	Holosporales	Holosporaceae	uncultured
ASV2659	0	0	0	0	0	75	20	0	35	0	0	0	0	0	0	Bacteria	Planctomycetota	Planctomycetes	Planctomycetales	uncultured	uncultured
ASV1110	83	0	0	25	0	0	0	0	21	0	0	0	0	0	0	Bacteria	Bacteroidota	Bacteroidia	Flavobacteriales	Weeksellaceae	Moheibacter
ASV1521	27	0	0	26	0	0	0	0	0	21	0	0	55	0	0	Bacteria	Bacteroidota	Bacteroidia	Chitinophagales	Chitinophagaceae	Arachidicoccus
ASV1535	64	0	0	14	26	0	25	0	0	0	0	0	0	0	0	Bacteria	Bacteroidota	Bacteroidia	Cytophagales	Cytophagaceae	Cytophaga
ASV1778	0	0	0	0	35	0	0	0	0	0	94	0	0	0	0	Bacteria	Planctomycetota	Planctomycetes	Pirellulales	Pirellulaceae	uncultured
ASV1991	34	0	0	0	0	0	58	28	0	0	0	9	0	0	0	Bacteria	Verrucomicrobiota	Chlamydiae	Chlamydiales	Parachlamydiaceae	Neochlamydia
ASV2331	0	0	0	0	0	0	0	0	29	0	32	0	28	0	40	Bacteria	Proteobacteria	Alphaproteobacteria	Rhizobiales	Rhizobiales_Incertae_Sedis	Bauldia
ASV2333	0	47	20	0	0	0	16	46	0	0	0	0	0	0	0	Bacteria	Bacteroidota	Bacteroidia	Sphingobacteriales	Sphingobacteriaceae	Sphingobacterium
ASV2471	0	58	0	0	12	0	0	0	0	0	0	0	59	0	0	Bacteria	Proteobacteria	Alphaproteobacteria	Rhizobiales	Xanthobacteraceae	Xanthobacter
ASV2666	69	0	0	0	0	0	0	0	0	0	60	0	0	0	0	Bacteria	Proteobacteria	Gammaproteobacteria	Burkholderiales	Comamonadaceae	unid. Comamonadaceae
ASV2669	0	0	0	0	0	0	0	0	0	61	68	0	0	0	0	Bacteria	Verrucomicrobiota	Verrucomicrobiae	Opitutales	Opitutaceae	Cephaloticoccus
ASV1431	0	0	0	0	0	0	14	0	26	0	0	0	37	51	0	Bacteria	Proteobacteria	Gammaproteobacteria	Xanthomonadales	Xanthomonadaceae	Stenotrophomonas
ASV1528	0	0	0	0	0	0	0	0	0	0	0	81	47	0	0	Bacteria	Firmicutes	Bacilli	Bacillales	Bacillaceae	Bacillus
ASV1780	0	80	48	0	0	0	0	0	0	0	0	0	0	0	0	Bacteria	Proteobacteria	Gammaproteobacteria	Xanthomonadales	Xanthomonadaceae	Lysobacter
ASV2176	0	62	15	0	0	0	0	0	0	0	0	0	14	0	37	Bacteria	Proteobacteria	Gammaproteobacteria	Burkholderiales	Comamonadaceae	Comamonas
ASV2313	0	0	0	0	0	0	26	0	52	50	0	0	0	0	0	Bacteria	Firmicutes	Bacilli	Bacillales	Bacillaceae	Bacillus
ASV2508	0	0	0	18	0	24	0	0	0	44	0	22	20	0	0	Bacteria	Proteobacteria	Gammaproteobacteria	Enterobacterales	Enterobacteriaceae	Enterobacter
ASV2677	0	0	0	17	0	0	0	0	41	0	35	0	12	0	23	Bacteria	Proteobacteria	Alphaproteobacteria	Micropepsales	Micropepsaceae	uncultured
ASV2670	0	0	0	0	56	0	0	0	48	0	0	0	24	0	0	Bacteria	Spirochaetota	Spirochaetia	Spirochaetales	Spirochaetaceae	Spirochaeta_2
ASV1073	0	0	0	0	68	0	0	0	59	0	0	0	0	0	0	Bacteria	Chloroflexi	Anaerolineae	Caldilineales	Caldilineaceae	uncultured
ASV1402	0	43	0	0	0	18	0	0	0	0	0	0	0	66	0	Bacteria	Proteobacteria	Gammaproteobacteria	Enterobacterales	Enterobacteriaceae	unid. Enterobacteriaceae
ASV1429	0	0	0	0	0	22	0	0	36	0	0	21	0	27	21	Bacteria	Proteobacteria	Gammaproteobacteria	Enterobacterales	unid. Enterobacterales	unid. Enterobacterales
ASV1451	0	0	0	0	0	0	25	0	0	0	0	0	29	0	73	Bacteria	Dependentiae	Babeliae	Babeliales	UBA12409	UBA12409
ASV1656	0	0	46	0	0	0	0	0	0	0	0	81	0	0	0	Bacteria	Planctomycetota	Planctomycetes	Pirellulales	Pirellulaceae	uncultured
ASV1727	0	94	33	0	0	0	0	0	0	0	0	0	0	0	0	Bacteria	Planctomycetota	Planctomycetes	Planctomycetales	Schlesneriaceae	Planctopirus
ASV2111	0	0	0	62	0	0	0	0	44	21	0	0	0	0	0	Bacteria	Proteobacteria	Alphaproteobacteria	Rhizobiales	uncultured	uncultured
ASV2155	34	0	0	0	0	0	0	0	46	0	0	0	23	0	24	Bacteria	Proteobacteria	Gammaproteobacteria	Burkholderiales	Comamonadaceae	Rhodoferax
ASV2473	0	0	69	0	0	0	0	0	58	0	0	0	0	0	0	Bacteria	Patescibacteria	Parcubacteria	Candidatus_Nomurabacteria	Candidatus_Nomurabacteria	Candidatus_Nomurabacteria
ASV2683	0	0	0	0	0	0	0	0	0	0	0	127	0	0	0	Bacteria	Bacteroidota	Bacteroidia	Flavobacteriales	Flavobacteriaceae	Arenibacter
ASV2689	0	0	0	0	0	0	0	0	0	0	0	0	45	0	82	Bacteria	Cyanobacteria	Cyanobacteriia	Cyanobacteriales	Nostocaceae	Nostoc_PCC-73102
ASV2681	0	0	0	62	0	0	65	0	0	0	0	0	0	0	0	Bacteria	Bacteroidota	Bacteroidia	Sphingobacteriales	Sphingobacteriaceae	Mucilaginibacter
ASV840	56	0	0	0	0	0	0	0	33	0	0	37	0	0	0	Bacteria	Bacteroidota	Bacteroidia	Flavobacteriales	Flavobacteriaceae	Flavobacterium
ASV1577	78	0	0	0	0	0	48	0	0	0	0	0	0	0	0	Bacteria	Proteobacteria	Alphaproteobacteria	Sphingomonadales	Sphingomonadaceae	unid. Sphingomonadaceae
ASV1706	0	0	0	0	0	22	0	0	64	0	0	0	40	0	0	Bacteria	Bacteroidota	Bacteroidia	Sphingobacteriales	Sphingobacteriaceae	Mucilaginibacter
ASV1822	15	0	0	0	52	0	0	0	23	0	0	36	0	0	0	Bacteria	Proteobacteria	Gammaproteobacteria	Pseudomonadales	Moraxellaceae	Alkanindiges
ASV2047	0	0	0	0	20	0	0	0	0	33	23	0	41	9	0	Bacteria	Proteobacteria	Alphaproteobacteria	Sphingomonadales	Sphingomonadaceae	Sphingomonas
ASV2120	0	62	0	0	0	0	0	0	51	0	0	0	13	0	0	Bacteria	Verrucomicrobiota	Chlamydiae	Chlamydiales	unid. Chlamydiales	unid. Chlamydiales
ASV2351	0	0	60	0	0	0	66	0	0	0	0	0	0	0	0	Bacteria	Planctomycetota	Planctomycetes	Pirellulales	Pirellulaceae	Rhodopirellula
ASV2367	0	0	0	37	0	0	0	51	18	0	20	0	0	0	0	Bacteria	Proteobacteria	Gammaproteobacteria	Legionellales	Legionellaceae	Legionella
ASV2461	0	0	0	0	0	0	0	0	40	0	0	0	56	0	30	Bacteria	Proteobacteria	Gammaproteobacteria	Legionellales	Legionellaceae	Legionella
ASV2704	0	0	0	0	0	0	49	77	0	0	0	0	0	0	0	Bacteria	Verrucomicrobiota	Verrucomicrobiae	Chthoniobacterales	01D2Z36	01D2Z36
ASV2694	70	0	0	0	56	0	0	0	0	0	0	0	0	0	0	Bacteria	Bacteroidota	Bacteroidia	Sphingobacteriales	Sphingobacteriaceae	Sphingobacteriaceae
ASV2699	0	0	0	0	0	0	79	0	47	0	0	0	0	0	0	Bacteria	Proteobacteria	Alphaproteobacteria	Rhizobiales	unid. Rhizobiales	unid. Rhizobiales
ASV1470	25	0	0	0	0	24	0	0	21	0	0	0	0	0	55	Bacteria	Proteobacteria	Alphaproteobacteria	Rhizobiales	Rhizobiaceae	unid. Rhizobiaceae
ASV1611	0	0	0	0	0	34	33	0	58	0	0	0	0	0	0	Bacteria	Bacteroidota	Bacteroidia	Flavobacteriales	Crocinitomicaceae	Fluviicola
ASV1741	0	0	0	0	0	0	38	16	0	59	0	0	12	0	0	Bacteria	Actinobacteriota	Actinobacteria	Micrococcales	Microbacteriaceae	Curtobacterium
ASV1860	26	0	0	0	0	0	0	0	0	99	0	0	0	0	0	Bacteria	Proteobacteria	Alphaproteobacteria	Rhizobiales	Rhizobiaceae	Allorhizobium-Neorhizobium-Pararhizobium-Rhizobium
ASV2005	0	25	0	0	0	0	0	0	0	0	0	60	40	0	0	Bacteria	Firmicutes	Bacilli	Paenibacillales	Paenibacillaceae	Paenibacillus
ASV2080	0	37	0	48	0	0	0	0	0	40	0	0	0	0	0	Bacteria	Verrucomicrobiota	Verrucomicrobiae	Chthoniobacterales	Terrimicrobiaceae	Terrimicrobium
ASV2087	0	0	0	0	0	0	11	31	50	0	0	0	0	33	0	Bacteria	Proteobacteria	Alphaproteobacteria	Rhizobiales	Xanthobacteraceae	Pseudolabrys
ASV2189	0	0	0	0	44	0	31	50	0	0	0	0	0	0	0	Bacteria	Proteobacteria	Alphaproteobacteria	Thalassobaculales	Thalassobaculaceae	Thalassobaculum
ASV2292	6	0	0	11	0	0	0	0	16	0	0	23	69	0	0	Bacteria	Proteobacteria	Gammaproteobacteria	Enterobacterales	Enterobacteriaceae	Enterobacter
ASV2321	0	0	0	0	0	0	9	0	40	0	0	0	0	0	76	Bacteria	Proteobacteria	Gammaproteobacteria	Pseudomonadales	Pseudomonadaceae	Pseudomonas
ASV2352	28	24	15	0	34	0	9	0	15	0	0	0	0	0	0	Bacteria	Planctomycetota	Planctomycetes	Planctomycetales	Rubinisphaeraceae	SH-PL14
ASV2563	0	0	0	0	0	0	0	0	6	19	27	48	25	0	0	Bacteria	Bacteroidota	Bacteroidia	Cytophagales	Spirosomaceae	Dyadobacter
ASV2578	17	0	0	0	0	0	0	0	0	0	39	0	40	0	29	Bacteria	Dependentiae	Babeliae	Babeliales	unid. Babeliales	unid. Babeliales
ASV2711	0	0	0	0	0	0	0	0	0	73	0	52	0	0	0	Bacteria	Proteobacteria	Gammaproteobacteria	Burkholderiales	Alcaligenaceae	Advenella
ASV2709	16	0	0	0	0	0	0	0	23	0	0	0	0	0	86	Bacteria	Proteobacteria	Gammaproteobacteria	Legionellales	Legionellaceae	Legionella
ASV2707	77	0	0	0	0	0	0	0	0	0	48	0	0	0	0	Bacteria	Actinobacteriota	Actinobacteria	Corynebacteriales	Mycobacteriaceae	Mycobacterium
ASV905	58	66	0	0	0	0	0	0	0	0	0	0	0	0	0	Bacteria	Bacteroidota	Bacteroidia	Flavobacteriales	Flavobacteriaceae	Vitellibacter
ASV978	0	45	0	0	0	0	40	39	0	0	0	0	0	0	0	Bacteria	Proteobacteria	Alphaproteobacteria	Micavibrionales	uncultured	uncultured
ASV1347	0	0	0	0	26	0	0	28	35	14	10	0	11	0	0	Bacteria	Proteobacteria	Gammaproteobacteria	Enterobacterales	Enterobacteriaceae	Enterobacter
ASV1996	9	6	0	0	8	11	8	5	28	12	0	0	7	0	30	Bacteria	Proteobacteria	Alphaproteobacteria	Rhizobiales	Xanthobacteraceae	Pseudolabrys
ASV2342	42	0	0	0	0	0	0	0	0	64	18	0	0	0	0	Bacteria	Actinobacteriota	Actinobacteria	Micrococcales	Promicromonosporaceae	Isoptericola
ASV2444	0	0	0	0	31	0	40	14	39	0	0	0	0	0	0	Bacteria	Proteobacteria	Gammaproteobacteria	Alteromonadales	Alteromonadaceae	Rheinheimera
ASV2511	30	0	0	0	0	0	47	0	47	0	0	0	0	0	0	Bacteria	Proteobacteria	Alphaproteobacteria	Rhodospirillales	Rhodospirillaceae	uncultured
ASV2719	0	0	0	0	0	0	0	0	0	0	0	42	82	0	0	Bacteria	Firmicutes	Bacilli	Bacillales	Bacillaceae	Bacillus
ASV2729	0	0	0	0	0	0	0	0	80	0	0	44	0	0	0	Bacteria	Proteobacteria	Gammaproteobacteria	Burkholderiales	Comamonadaceae	Hydrogenophaga
ASV2728	0	0	0	0	0	0	0	0	124	0	0	0	0	0	0	Bacteria	Bacteroidota	Bacteroidia	Flavobacteriales	Crocinitomicaceae	Fluviicola
ASV2725	50	0	0	0	0	0	0	0	63	0	11	0	0	0	0	Bacteria	Proteobacteria	Gammaproteobacteria	Diplorickettsiales	Diplorickettsiaceae	uncultured
ASV2026	49	25	0	0	0	0	0	0	49	0	0	0	0	0	0	Bacteria	Bacteroidota	Bacteroidia	Chitinophagales	Chitinophagaceae	Puia
ASV2165	0	0	0	0	0	0	54	28	41	0	0	0	0	0	0	Bacteria	Proteobacteria	Alphaproteobacteria	unid. Alphaproteobacteria	unid. Alphaproteobacteria	unid. Alphaproteobacteria
ASV2178	0	11	0	0	0	13	0	0	11	24	18	16	24	0	6	Bacteria	Proteobacteria	Gammaproteobacteria	Enterobacterales	Enterobacteriaceae	unid. Enterobacteriaceae
ASV2230	0	0	0	0	0	0	0	0	37	0	0	0	0	0	86	Bacteria	Abditibacteriota	Abditibacteria	Abditibacteriales	Abditibacteriaceae	Abditibacterium
ASV2238	0	33	0	0	0	0	39	0	51	0	0	0	0	0	0	Bacteria	Proteobacteria	Alphaproteobacteria	Reyranellales	Reyranellaceae	Reyranella
ASV2284	0	0	0	0	0	0	35	41	47	0	0	0	0	0	0	Bacteria	Bacteroidota	Bacteroidia	Chitinophagales	Chitinophagaceae	Sediminibacterium
ASV2305	0	0	0	19	0	15	0	0	0	37	16	17	19	0	0	Bacteria	Proteobacteria	Gammaproteobacteria	Xanthomonadales	Xanthomonadaceae	Stenotrophomonas
ASV2348	57	42	24	0	0	0	0	0	0	0	0	0	0	0	0	Bacteria	Verrucomicrobiota	Verrucomicrobiae	Verrucomicrobiales	Rubritaleaceae	Luteolibacter
ASV2436	0	0	0	0	0	0	51	0	72	0	0	0	0	0	0	Bacteria	Proteobacteria	Alphaproteobacteria	Caulobacterales	Caulobacteraceae	uncultured
ASV2521	0	91	32	0	0	0	0	0	0	0	0	0	0	0	0	Bacteria	Proteobacteria	Gammaproteobacteria	Oceanospirillales	Marinomonadaceae	Marinomonas
ASV2741	33	15	0	0	0	0	26	0	49	0	0	0	0	0	0	Bacteria	Acidobacteriota	Acidobacteriae	Acidobacteriales	Acidobacteriaceae_(Subgroup_1)	Granulicella
ASV2745	0	0	0	0	0	0	0	0	123	0	0	0	0	0	0	Bacteria	Chloroflexi	Anaerolineae	Caldilineales	Caldilineaceae	uncultured
ASV2746	11	0	0	0	0	0	0	0	0	0	0	57	55	0	0	Bacteria	Verrucomicrobiota	Chlamydiae	Chlamydiales	Parachlamydiaceae	Neochlamydia
ASV2750	31	0	0	0	92	0	0	0	0	0	0	0	0	0	0	Bacteria	Planctomycetota	Planctomycetes	Planctomycetales	Rubinisphaeraceae	SH-PL14
ASV2743	0	0	0	0	0	0	52	0	71	0	0	0	0	0	0	Bacteria	Planctomycetota	vadinHA49	vadinHA49	vadinHA49	vadinHA49
[truncated: 13,063 more rows]

## Sheet: Tab. S2
Table S2. Relative abundance of the bacterial and archaeal communities at the phylum taxonomic level
Phylum	CONTROL	WS	WS_MIX2	WS_POE54	WS_PSE31B	Kingdom
Proteobacteria	44.1399	51.1898	46.1807	52.0952	50.0685	Bacteria
Bacteroidota	22.1519	20.2145	17.659	17.1916	17.3214	Bacteria
Verrucomicrobiota	9.39099	11.902	14.9498	10.2933	11.3573	Bacteria
Planctomycetota	5.37664	3.98141	7.03262	6.07229	5.69107	Bacteria
Actinobacteriota	7.09666	4.69262	3.93445	6.1652	6.01708	Bacteria
Firmicutes	3.01954	1.51069	2.86045	1.87957	2.33377	Bacteria
Patescibacteria	1.99625	0.942153	0.881127	0.820814	0.596236	Bacteria
Bdellovibrionota	1.30379	1.20274	1.12133	0.911902	0.687886	Bacteria
Abditibacteriota	0.752671	0.800202	0.860876	0.898989	1.02501	Bacteria
Chloroflexi	1.35917	0.677009	1.16133	0.573647	0.475985	Bacteria
Acidobacteriota	0.637465	0.56067	0.641617	0.974718	1.13272	Bacteria
Dependentiae	0.653641	0.847745	0.750492	0.577282	0.904494	Bacteria
Spirochaetota	0.250226	0.405731	0.411984	0.553698	1.16065	Bacteria
Cyanobacteria	0.489231	0.347528	0.24365	0.403729	0.577188	Bacteria
Armatimonadota	0.270828	0.2263	0.598584	0.234425	0.442902	Bacteria
Myxococcota	0.669459	0.34264	0.490854	0.185889	0.0690338	Bacteria
Hydrogenedentes	0.0763764	0.0687434	0.0737366	0.0205722	0.00563457	Bacteria
WPS-2	0.0808237	0.0219024	0.0466488	0.0460923	0.0478593	Bacteria
Sumerlaeota	0.118506	0.0143198	0.0215501	0.0152091	0.0164159	Bacteria
Gemmatimonadota	0.0403419	0.00271943	0.0257746	0.0495367	0.0121245	Bacteria
Deinococcota	0.0686507	0.0109288	0.00627989	0.0129592	0.0210041	Bacteria
Nanoarchaeota	0.00858914	0.00906283	0.00746933	0.0131795	0.014524	Archaea
Desulfobacterota	0.0112115	0	0.0238893	0.0015499	0.002092	Bacteria
unid. Archaea	0.00708002	0.0016243	0.00257924	0.00435974	0.00592792	Archaea
Fibrobacterota	0.00438345	0.0165637	0	0	0	Bacteria
SAR324_clade(Marine_group_B)	0.00564469	0.00194867	0.00581152	0.00266254	0.00177129	Bacteria
Nitrospirota	0.0107671	0.00206946	0.00123355	0	0	Bacteria
Margulisbacteria	0	0.00292301	0	0	0.00767066	Bacteria
Halobacterota	0.000940782	0.00246402	0.00280352	0.000952644	0	Archaea
FCPU426	0.00230867	0	0.00257132	0	0	Bacteria
Halanaerobiaeota	0.00282235	0	0	0.000619959	0.000557866	Bacteria
Crenarchaeota	0.00279638	0.000974583	0	0	0	Archaea
Elusimicrobiota	0	0	0	0	0.00250589	Bacteria
Euryarchaeota	0	0	0.000784987	0	0	Archaea
Campilobacterota	0	0	0	0	0.000715968	Bacteria
Nanohaloarchaeota	0.000461735	0	0	0	0	Archaea

## Sheet: Tab. S3
Table S3. Relative abundance of the bacterial and archaeal communities at the family taxonomic level
Family	CONTROL	WS	WS_MIX2	WS_POE54	WS_PSE31B	Kingdom	Phylum	Class	Order
Chitinophagaceae	7.8058	11.4229	5.24809	8.93716	9.02971	Bacteria	Bacteroidota	Bacteroidia	Chitinophagales
Cellvibrionaceae	8.25784	10.9062	7.50344	4.77888	3.21482	Bacteria	Proteobacteria	Gammaproteobacteria	Cellvibrionales
Rhizobiaceae	4.47158	7.77873	4.77182	9.64541	6.95249	Bacteria	Proteobacteria	Alphaproteobacteria	Rhizobiales
Sphingomonadaceae	2.94259	4.14237	3.36578	4.65373	4.44925	Bacteria	Proteobacteria	Alphaproteobacteria	Sphingomonadales
Flavobacteriaceae	5.10399	3.66426	4.54829	3.00546	3.058	Bacteria	Bacteroidota	Bacteroidia	Flavobacteriales
Pedosphaeraceae	2.46842	3.10481	4.30076	3.12738	4.11796	Bacteria	Verrucomicrobiota	Verrucomicrobiae	Pedosphaerales
Rubinisphaeraceae	1.06312	2.44579	4.49439	3.72046	4.3111	Bacteria	Planctomycetota	Planctomycetes	Planctomycetales
Rubritaleaceae	1.96929	3.79327	2.17931	2.0158	1.85963	Bacteria	Verrucomicrobiota	Verrucomicrobiae	Verrucomicrobiales
Legionellaceae	2.05916	1.41481	2.45673	2.15702	3.60627	Bacteria	Proteobacteria	Gammaproteobacteria	Legionellales
Caulobacteraceae	1.29295	2.06325	1.96698	3.10625	2.51574	Bacteria	Proteobacteria	Alphaproteobacteria	Caulobacterales
Sphingobacteriaceae	2.29394	1.52424	1.75098	1.95213	2.12281	Bacteria	Bacteroidota	Bacteroidia	Sphingobacteriales
Pseudomonadaceae	2.52161	1.67788	1.2174	2.20147	1.90938	Bacteria	Proteobacteria	Gammaproteobacteria	Pseudomonadales
Opitutaceae	1.47623	1.54593	3.94654	1.22126	1.26417	Bacteria	Verrucomicrobiota	Verrucomicrobiae	Opitutales
Tistrellaceae	0.961502	1.69711	2.59232	1.37829	1.80577	Bacteria	Proteobacteria	Alphaproteobacteria	Tistrellales
Enterobacteriaceae	0.87017	2.22658	0.826763	2.53444	1.90102	Bacteria	Proteobacteria	Gammaproteobacteria	Enterobacterales
Spirosomaceae	2.20056	1.45871	1.70436	1.17774	1.29527	Bacteria	Bacteroidota	Bacteroidia	Cytophagales
Solimonadaceae	0.829176	1.23791	0.929156	2.06796	2.17772	Bacteria	Proteobacteria	Gammaproteobacteria	Salinisphaerales
Methylophilaceae	1.31059	1.65823	1.72053	1.09995	1.23434	Bacteria	Proteobacteria	Gammaproteobacteria	Burkholderiales
Verrucomicrobiaceae	1.14169	1.41444	1.40906	1.35505	1.51608	Bacteria	Verrucomicrobiota	Verrucomicrobiae	Verrucomicrobiales
Paenibacillaceae	1.3662	0.838602	2.03127	0.993746	1.34253	Bacteria	Firmicutes	Bacilli	Paenibacillales
Comamonadaceae	1.45838	1.3512	1.18969	1.12556	1.17585	Bacteria	Proteobacteria	Gammaproteobacteria	Burkholderiales
Alcaligenaceae	1.34165	1.0336	0.998765	1.15477	1.32079	Bacteria	Proteobacteria	Gammaproteobacteria	Burkholderiales
Xanthobacteraceae	0.971934	0.978506	1.33238	1.2485	1.2094	Bacteria	Proteobacteria	Alphaproteobacteria	Rhizobiales
Mycobacteriaceae	0.765276	1.33967	0.755499	1.41536	1.20575	Bacteria	Actinobacteriota	Actinobacteria	Corynebacteriales
Xanthomonadaceae	1.76542	0.84258	0.562078	1.13343	0.935512	Bacteria	Proteobacteria	Gammaproteobacteria	Xanthomonadales
Nocardioidaceae	0.953078	0.997259	1.08089	1.06964	1.07462	Bacteria	Actinobacteriota	Actinobacteria	Propionibacteriales
Devosiaceae	1.0692	0.97037	0.901147	1.01484	1.17994	Bacteria	Proteobacteria	Alphaproteobacteria	Rhizobiales
Burkholderiaceae	0.885004	0.669563	0.407791	1.51867	1.34843	Bacteria	Proteobacteria	Gammaproteobacteria	Burkholderiales
SS1-B-02-17	0.197842	0.371745	0.740312	1.49014	1.63153	Bacteria	Verrucomicrobiota	Lentisphaeria	SS1-B-02-17
Abditibacteriaceae	0.767541	0.814761	0.88133	0.912267	1.04619	Bacteria	Abditibacteriota	Abditibacteria	Abditibacteriales
Microbacteriaceae	1.11016	0.778942	0.637789	0.984011	0.836545	Bacteria	Actinobacteriota	Actinobacteria	Micrococcales
Rhodobacteraceae	0.769858	0.624734	0.545039	0.878234	1.37571	Bacteria	Proteobacteria	Alphaproteobacteria	Rhodobacterales
Streptomycetaceae	1.71879	0.410617	0.395538	0.667379	0.93574	Bacteria	Actinobacteriota	Actinobacteria	Streptomycetales
Weeksellaceae	1.81689	0.291296	0.631038	0.654994	0.645153	Bacteria	Bacteroidota	Bacteroidia	Flavobacteriales
Pirellulaceae	1.54901	0.368764	0.404883	0.982099	0.345992	Bacteria	Planctomycetota	Planctomycetes	Pirellulales
Diplorickettsiaceae	0.583376	0.63137	0.78649	0.664026	0.750924	Bacteria	Proteobacteria	Gammaproteobacteria	Diplorickettsiales
Schlesneriaceae	0.726354	0.569424	0.944025	0.618736	0.503312	Bacteria	Planctomycetota	Planctomycetes	Planctomycetales
Acidobacteriaceae_(Subgroup_1)	0.444315	0.453823	0.447616	0.931244	1.07606	Bacteria	Acidobacteriota	Acidobacteriae	Acidobacteriales
Terrimicrobiaceae	0.566928	0.798647	0.8454	0.501498	0.487948	Bacteria	Verrucomicrobiota	Verrucomicrobiae	Chthoniobacterales
env.OPS_17	0.714973	0.543924	1.54577	0.253187	0.110049	Bacteria	Bacteroidota	Bacteroidia	Sphingobacteriales
Acetobacteraceae	0.556014	0.454108	0.596465	0.634452	0.766521	Bacteria	Proteobacteria	Alphaproteobacteria	Acetobacterales
Kaistiaceae	0.468046	0.551339	0.597878	0.644665	0.740525	Bacteria	Proteobacteria	Alphaproteobacteria	Rhizobiales
Oxalobacteraceae	0.636837	0.626767	0.494674	0.572197	0.602582	Bacteria	Proteobacteria	Gammaproteobacteria	Burkholderiales
Nocardiaceae	0.953667	0.306986	0.333456	0.665001	0.627866	Bacteria	Actinobacteriota	Actinobacteria	Corynebacteriales
Spirochaetaceae	0.255114	0.413093	0.413471	0.560252	1.18314	Bacteria	Spirochaetota	Spirochaetia	Spirochaetales
Alteromonadaceae	1.28575	0.573778	0.416102	0.34336	0.196814	Bacteria	Proteobacteria	Gammaproteobacteria	Alteromonadales
Micropepsaceae	0.408303	0.412951	0.482381	0.732626	0.648799	Bacteria	Proteobacteria	Alphaproteobacteria	Micropepsales
Rhizobiales_Incertae_Sedis	0.346754	0.532678	0.685384	0.525944	0.578913	Bacteria	Proteobacteria	Alphaproteobacteria	Rhizobiales
Rhodanobacteraceae	0.428978	0.483549	0.400267	0.580385	0.692515	Bacteria	Proteobacteria	Gammaproteobacteria	Xanthomonadales
Parachlamydiaceae	0.723711	0.476729	0.914135	0.212781	0.243221	Bacteria	Verrucomicrobiota	Chlamydiae	Chlamydiales
Bdellovibrionaceae	0.612037	0.575549	0.549116	0.456247	0.330948	Bacteria	Bdellovibrionota	Bdellovibrionia	Bdellovibrionales
unid. Rickettsiales	0.493642	0.463568	0.494747	0.409097	0.538227	Bacteria	Proteobacteria	Alphaproteobacteria	Rickettsiales
Bacillaceae	0.681202	0.375658	0.35369	0.496272	0.469529	Bacteria	Firmicutes	Bacilli	Bacillales
Isosphaeraceae	0.907527	0.211356	0.339466	0.525122	0.335281	Bacteria	Planctomycetota	Planctomycetes	Isosphaerales
Saccharimonadaceae	0.677206	0.339219	0.565586	0.297971	0.224052	Bacteria	Patescibacteria	Saccharimonadia	Saccharimonadales
Caldilineaceae	0.497016	0.374442	0.750844	0.19488	0.206701	Bacteria	Chloroflexi	Anaerolineae	Caldilineales
Crocinitomicaceae	0.414434	0.412907	0.546619	0.267007	0.332494	Bacteria	Bacteroidota	Bacteroidia	Flavobacteriales
Gallionellaceae	0.0826246	0.23772	0.51307	0.577259	0.536578	Bacteria	Proteobacteria	Gammaproteobacteria	Burkholderiales
Parvibaculaceae	0.306086	0.316178	0.370759	0.386957	0.471264	Bacteria	Proteobacteria	Alphaproteobacteria	Parvibaculales
Beijerinckiaceae	0.487454	0.312757	0.267012	0.351371	0.418713	Bacteria	Proteobacteria	Alphaproteobacteria	Rhizobiales
Hyphomicrobiaceae	0.253235	0.324939	0.457233	0.460734	0.285951	Bacteria	Proteobacteria	Alphaproteobacteria	Rhizobiales
Bacteriovoracaceae	0.389956	0.412457	0.402852	0.314482	0.238704	Bacteria	Bdellovibrionota	Bdellovibrionia	Bacteriovoracales
Microscillaceae	0.582545	0.259458	0.435659	0.244642	0.180235	Bacteria	Bacteroidota	Bacteroidia	Cytophagales
uncultured	0.262423	0.431616	0.469505	0.185005	0.307628	Bacteria	Proteobacteria	Alphaproteobacteria	Rhodospirillales
Moraxellaceae	0.370697	0.145843	0.352007	0.208254	0.53475	Bacteria	Proteobacteria	Gammaproteobacteria	Pseudomonadales
Fimbriimonadaceae	0.220701	0.220785	0.456112	0.230806	0.437413	Bacteria	Armatimonadota	Fimbriimonadia	Fimbriimonadales
unid. Cyanobacteria	0.339825	0.286667	0.110862	0.296026	0.457801	Bacteria	Cyanobacteria	unid. Cyanobacteria	unid. Cyanobacteria
Micrococcaceae	0.461431	0.295096	0.0841913	0.323639	0.20994	Bacteria	Actinobacteriota	Actinobacteria	Micrococcales
Paracaedibacteraceae	0.285159	0.28203	0.332046	0.172443	0.287766	Bacteria	Proteobacteria	Alphaproteobacteria	Paracaedibacterales
Gemmataceae	0.436361	0.171081	0.453511	0.136456	0.0878559	Bacteria	Planctomycetota	Planctomycetes	Gemmatales
uncultured	0.642792	0.17837	0.237409	0.0879692	0.136033	Bacteria	Planctomycetota	Planctomycetes	Planctomycetales
Xiphinematobacteraceae	0.436338	0.286846	0.232278	0.170527	0.134994	Bacteria	Verrucomicrobiota	Verrucomicrobiae	Chthoniobacterales
Reyranellaceae	0.227595	0.226917	0.337889	0.193016	0.259727	Bacteria	Proteobacteria	Alphaproteobacteria	Reyranellales
JG30-KF-CM45	0.564746	0.168338	0.0958311	0.220137	0.159272	Bacteria	Chloroflexi	Chloroflexia	Thermomicrobiales
Cytophagaceae	0.287157	0.194076	0.341232	0.187544	0.19589	Bacteria	Bacteroidota	Bacteroidia	Cytophagales
Erwiniaceae	0.262702	0.181612	0.128699	0.231738	0.375805	Bacteria	Proteobacteria	Gammaproteobacteria	Enterobacterales
Vermiphilaceae	0.145795	0.308926	0.209161	0.164397	0.295449	Bacteria	Dependentiae	Babeliae	Babeliales
Cyclobacteriaceae	0.299149	0.139316	0.220011	0.241918	0.145957	Bacteria	Bacteroidota	Bacteroidia	Cytophagales
uncultured	0.250195	0.158773	0.28717	0.126517	0.136108	Bacteria	Proteobacteria	Alphaproteobacteria	Micavibrionales
Simkaniaceae	0.238716	0.16041	0.214176	0.188568	0.146909	Bacteria	Verrucomicrobiota	Chlamydiae	Chlamydiales
Dongiaceae	0.144636	0.146245	0.302498	0.121456	0.0941167	Bacteria	Proteobacteria	Alphaproteobacteria	Dongiales
Rhodocyclaceae	0.216969	0.142592	0.214168	0.123748	0.108451	Bacteria	Proteobacteria	Gammaproteobacteria	Burkholderiales
67-14	0.236496	0.064682	0.116613	0.182159	0.183152	Bacteria	Actinobacteriota	Thermoleophilia	Solirubrobacterales
Steroidobacteraceae	0.141359	0.111301	0.111539	0.165277	0.234931	Bacteria	Proteobacteria	Gammaproteobacteria	Steroidobacterales
R7C24	0.116204	0.129635	0.264939	0.11724	0.121078	Bacteria	Proteobacteria	Gammaproteobacteria	R7C24
NS11-12_marine_group	0.284404	0.141836	0.180382	0.0619953	0.07128	Bacteria	Bacteroidota	Bacteroidia	Sphingobacteriales
UBA12409	0.156397	0.150374	0.177115	0.0744055	0.14393	Bacteria	Dependentiae	Babeliae	Babeliales
Inquilinaceae	0.0942113	0.0903033	0.119115	0.196034	0.190393	Bacteria	Proteobacteria	Alphaproteobacteria	Azospirillales
Rickettsiaceae	0.0627741	0.189223	0.208312	0.0899847	0.131227	Bacteria	Proteobacteria	Alphaproteobacteria	Rickettsiales
Planococcaceae	0.278822	0.0988743	0.0669032	0.128541	0.0699754	Bacteria	Firmicutes	Bacilli	Bacillales
Yersiniaceae	0.0574096	0.24506	0.0666807	0.126823	0.145169	Bacteria	Proteobacteria	Gammaproteobacteria	Enterobacterales
Kapabacteriales	0.264237	0.0648952	0.164735	0.044679	0.0240536	Bacteria	Bacteroidota	Kapabacteria	Kapabacteriales
Saccharimonadales	0.244759	0.101219	0.0339541	0.0870398	0.0919797	Bacteria	Patescibacteria	Saccharimonadia	Saccharimonadales
SM2D12	0.114321	0.132281	0.107014	0.117933	0.0820963	Bacteria	Proteobacteria	Alphaproteobacteria	Rickettsiales
Lachnospiraceae	0.217171	0.0384269	0.107443	0.0409941	0.140328	Bacteria	Firmicutes	Clostridia	Lachnospirales
Micavibrionaceae	0.152848	0.0855728	0.180962	0.0746727	0.0328374	Bacteria	Proteobacteria	Alphaproteobacteria	Micavibrionales
Unknown_Family	0.0441486	0.0773428	0.147695	0.0949317	0.153576	Bacteria	Proteobacteria	Gammaproteobacteria	Gammaproteobacteria_Incertae_Sedis
Pseudonocardiaceae	0.0617007	0.112707	0.0971481	0.112957	0.113823	Bacteria	Actinobacteriota	Actinobacteria	Pseudonocardiales
Coxiellaceae	0.046906	0.0460104	0.170971	0.0552951	0.165888	Bacteria	Proteobacteria	Gammaproteobacteria	Coxiellales
Brevibacteriaceae	0.0929064	0.0291708	0.0186883	0.0891572	0.232153	Bacteria	Actinobacteriota	Actinobacteria	Micrococcales
37-13	0.0973286	0.0773087	0.0838508	0.0999166	0.095585	Bacteria	Bacteroidota	Bacteroidia	Chitinophagales
KD3-93	0.0734865	0.127813	0.0923056	0.0800938	0.0755369	Bacteria	Bacteroidota	Bacteroidia	Sphingobacteriales
Azospirillaceae	0.0944947	0.0324834	0.129237	0.0894119	0.103444	Bacteria	Proteobacteria	Alphaproteobacteria	Azospirillales
Pseudohongiellaceae	0.0521658	0.0854549	0.234332	0.0310936	0.0368791	Bacteria	Proteobacteria	Gammaproteobacteria	Oceanospirillales
Sporolactobacillaceae	0.115816	0.0341248	0.174807	0.0271929	0.0804358	Bacteria	Firmicutes	Bacilli	Bacillales
Rhodospirillaceae	0.0951741	0.0644369	0.168684	0.013329	0.0796128	Bacteria	Proteobacteria	Alphaproteobacteria	Rhodospirillales
Promicromonosporaceae	0.13569	0.0204823	0.0269275	0.150417	0.0782531	Bacteria	Actinobacteriota	Actinobacteria	Micrococcales
TRA3-20	0.0659353	0.0947958	0.117844	0.0642432	0.0562253	Bacteria	Proteobacteria	Gammaproteobacteria	Burkholderiales
AB1	0.0569735	0.047274	0.104135	0.0516413	0.121336	Bacteria	Proteobacteria	Alphaproteobacteria	Rickettsiales
Phaselicystidaceae	0.129875	0.0869578	0.0946017	0.0612689	0.00833817	Bacteria	Myxococcota	Polyangia	Polyangiales
uncultured	0.0332385	0.0853585	0.108433	0.0592401	0.0703013	Bacteria	Proteobacteria	Alphaproteobacteria	uncultured
TK10	0.0994789	0.05036	0.155557	0.00738152	0.0432697	Bacteria	Chloroflexi	TK10	TK10
Parcubacteria	0.122658	0.0671517	0.0311851	0.109259	0	Bacteria	Patescibacteria	Parcubacteria	Parcubacteria
Porticoccaceae	0.0592182	0.0705811	0.192437	0.00198226	0.00494637	Bacteria	Proteobacteria	Gammaproteobacteria	Cellvibrionales
Aeromonadaceae	0.144623	0.0422099	0.0755428	0.0375444	0.0240008	Bacteria	Proteobacteria	Gammaproteobacteria	Aeromonadales
vadinHA49	0.0152544	0.0520311	0.22769	0	0.0284398	Bacteria	Planctomycetota	vadinHA49	vadinHA49
C0119	0.0745713	0.0632598	0.113479	0.0281858	0.0427425	Bacteria	Chloroflexi	Ktedonobacteria	C0119
BIrii41	0.175326	0.028954	0.103861	0	0.0128046	Bacteria	Myxococcota	Polyangia	Polyangiales
Iamiaceae	0.0742784	0.0831469	0.063421	0.0449484	0.0546954	Bacteria	Actinobacteriota	Acidimicrobiia	Microtrichales
Labraceae	0.0308754	0.0502854	0.0286121	0.120743	0.0776629	Bacteria	Proteobacteria	Alphaproteobacteria	Rhizobiales
Oligoflexales	0.105824	0.0746713	0.0372777	0.0412845	0.045384	Bacteria	Bdellovibrionota	Oligoflexia	Oligoflexales
Sandaracinaceae	0.105779	0.0659492	0.0978533	0.0192207	0.0143593	Bacteria	Myxococcota	Polyangia	Polyangiales
0319-6G20	0.0815672	0.0784334	0.103926	0.0267572	0.0083107	Bacteria	Bdellovibrionota	Oligoflexia	0319-6G20
Thioalkalispiraceae	0.0714135	0.0570513	0.0924336	0.00594679	0.0702541	Bacteria	Proteobacteria	Gammaproteobacteria	Ectothiorhodospirales
Ferrovibrionales	0.0499152	0.0401203	0.123138	0.0240395	0.0583115	Bacteria	Proteobacteria	Alphaproteobacteria	Ferrovibrionales
Hyphomonadaceae	0.0835759	0.0802071	0.0653775	0.0385426	0.0270225	Bacteria	Proteobacteria	Alphaproteobacteria	Caulobacterales
Blfdi19	0.0828756	0.0597166	0.0515047	0.0909909	0.00836763	Bacteria	Myxococcota	Polyangia	Blfdi19
Sericytochromatia	0.123271	0.0462035	0.0654124	0.0186322	0.0382119	Bacteria	Cyanobacteria	Sericytochromatia	Sericytochromatia
Cellulomonadaceae	0.115534	0.0198216	0.039705	0.0699682	0.0378423	Bacteria	Actinobacteriota	Actinobacteria	Micrococcales
uncultured	0.0421145	0.0676819	0.0316457	0.0571084	0.0797056	Bacteria	Proteobacteria	Alphaproteobacteria	Puniceispirillales
Microtrichaceae	0.0907994	0.0265148	0.0513349	0.05842	0.0494003	Bacteria	Actinobacteriota	Acidimicrobiia	Microtrichales
Acidobacteriae	0.0373665	0.0804611	0.0918806	0.00157713	0.0476339	Bacteria	Acidobacteriota	Acidobacteriae	Acidobacteriae
Dermabacteraceae	0.0943732	0.0181755	0.000505089	0.0597255	0.0835979	Bacteria	Actinobacteriota	Actinobacteria	Micrococcales
BSV26	0.038172	0.0386743	0.0841746	0.0385885	0.0525588	Bacteria	Bacteroidota	Kryptonia	Kryptoniales
Hydrogenedensaceae	0.077939	0.069889	0.0755971	0.0209008	0.00573839	Bacteria	Hydrogenedentes	Hydrogenedentia	Hydrogenedentiales
Corynebacteriaceae	0.0526865	0.0368036	0.016657	0.0423047	0.101599	Bacteria	Actinobacteriota	Actinobacteria	Corynebacteriales
WPS-2	0.0824997	0.0222586	0.0476801	0.0468793	0.0486761	Bacteria	WPS-2	WPS-2	WPS-2
D05-2	0.0496227	0.0346045	0.0450703	0.0533057	0.0603848	Bacteria	Proteobacteria	Alphaproteobacteria	Rhizobiales
uncultured	0.114668	0.0615069	0.021586	0.0359847	0.00826805	Bacteria	Bdellovibrionota	Oligoflexia	Oligoflexales
Chlamydiaceae	0.0839336	0	0.0866361	0.0408533	0.0127214	Bacteria	Verrucomicrobiota	Chlamydiae	Chlamydiales
uncultured	0.059161	0.0380865	0.0545649	0.0448677	0.0255279	Bacteria	Actinobacteriota	Acidimicrobiia	Microtrichales
Myxococcaceae	0.0662037	0.0577678	0.0846339	0	0.00783979	Bacteria	Myxococcota	Myxococcia	Myxococcales
uncultured	0.045761	0.0094599	0.151205	0.00287189	0	Bacteria	Armatimonadota	uncultured	uncultured
Magnetospiraceae	0.0208012	0.0421338	0.0635605	0.0363067	0.0463361	Bacteria	Proteobacteria	Alphaproteobacteria	Rhodospirillales
Saprospiraceae	0.0550975	0.0341346	0.100259	0.00410922	0.0151984	Bacteria	Bacteroidota	Bacteroidia	Chitinophagales
Candidatus_Nomurabacteria	0.125511	0.0227961	0.0424115	0.00673969	0.00325047	Bacteria	Patescibacteria	Parcubacteria	Candidatus_Nomurabacteria
WD2101_soil_group	0.0397024	0.0330543	0.0803587	0.0309402	0.0159503	Bacteria	Planctomycetota	Phycisphaerae	Tepidisphaerales
Haliangiaceae	0.0802357	0.0421926	0.043297	0.0109567	0.0160012	Bacteria	Myxococcota	Polyangia	Haliangiales
Sumerlaeaceae	0.120914	0.0145547	0.0220467	0.0154616	0.0167927	Bacteria	Sumerlaeota	Sumerlaeia	Sumerlaeales
Vibrionaceae	0.0350689	0.0548285	0.00182542	0.0943856	0.00342076	Bacteria	Proteobacteria	Gammaproteobacteria	Vibrionales
Thalassobaculaceae	0.0214997	0.0343092	0.115063	0.00609778	0.0100631	Bacteria	Proteobacteria	Alphaproteobacteria	Thalassobaculales
cvE6	0.0635501	0.0420632	0.0420695	0.0128374	0.0250475	Bacteria	Verrucomicrobiota	Chlamydiae	Chlamydiales
uncultured	0.0831071	0.0116044	0.0561697	0.020005	0.0133093	Bacteria	Acidobacteriota	Vicinamibacteria	Vicinamibacterales
Caedibacteraceae	0.063297	0.0226749	0.039077	0.017741	0.0391265	Bacteria	Proteobacteria	Alphaproteobacteria	Caedibacterales
Exiguobacteraceae	0.0506305	0.0497812	0.0146997	0.048237	0.0105994	Bacteria	Firmicutes	Bacilli	Exiguobacterales
Solirubrobacteraceae	0.0205233	0.0153535	0.0207761	0.0436265	0.0708896	Bacteria	Actinobacteriota	Thermoleophilia	Solirubrobacterales
CCD24	0.0479211	0.0221015	0.0880007	0.00759627	0.00155458	Bacteria	Proteobacteria	Gammaproteobacteria	CCD24
Ferrovibrionaceae	0.0131877	0.0379042	0.0625059	0.0333026	0.0200325	Bacteria	Proteobacteria	Alphaproteobacteria	Ferrovibrionales
Ilumatobacteraceae	0.0869551	0.0254761	0.0281151	0.0170551	0.00814191	Bacteria	Actinobacteriota	Acidimicrobiia	Microtrichales
Holosporaceae	0.0453191	0.0259394	0.0510918	0.0175076	0.020551	Bacteria	Proteobacteria	Alphaproteobacteria	Holosporales
Halomonadaceae	0.026999	0.00926052	0.0403074	0.0153002	0.0503856	Bacteria	Proteobacteria	Gammaproteobacteria	Oceanospirillales
Chthoniobacteraceae	0.0538613	0.00823586	0.0205781	0.0502767	0.00876215	Bacteria	Verrucomicrobiota	Verrucomicrobiae	Chthoniobacterales
uncultured	0.0130985	0.0301282	0.0390688	0.0184365	0.0335678	Bacteria	Proteobacteria	Gammaproteobacteria	uncultured
Hymenobacteraceae	0.03441	0.00520384	0.0164633	0.0393263	0.0382406	Bacteria	Bacteroidota	Bacteroidia	Cytophagales
Nitrosomonadaceae	0.0705671	0.00528641	0.0237013	0.0231033	0.00028265	Bacteria	Proteobacteria	Gammaproteobacteria	Burkholderiales
Nostocaceae	0.00477435	0.0170141	0	0.0387994	0.0619821	Bacteria	Cyanobacteria	Cyanobacteriia	Cyanobacteriales
Clostridiaceae	0.0932032	0.00827229	0.00732239	0.00173919	0.0108389	Bacteria	Firmicutes	Clostridia	Clostridiales
Ruminococcaceae	0.0202794	0.0144574	0.0437677	0.00451435	0.037676	Bacteria	Firmicutes	Clostridia	Oscillospirales
AKIW781	0.0511834	0.00504651	0.0157702	0.035213	0.0099227	Bacteria	Chloroflexi	Chloroflexia	Kallotenuales
Vicinamibacteraceae	0.043379	0.0194932	0.0290483	0.0186432	0.00141325	Bacteria	Acidobacteriota	Vicinamibacteria	Vicinamibacterales
Nakamurellaceae	0.0294417	0.00561612	0.00901302	0.0401576	0.0253892	Bacteria	Actinobacteriota	Actinobacteria	Frankiales
uncultured	0.0236829	0	0.0712123	0.00157713	0.0105131	Bacteria	Bacteroidota	Bacteroidia	Chitinophagales
Lactobacillaceae	0.0369876	0.00276473	0.00176781	0.0260675	0.037629	Bacteria	Firmicutes	Bacilli	Lactobacillales
Babeliales	0.0279296	0.0385199	0.0217377	0.00143478	0.0140211	Bacteria	Dependentiae	Babeliae	Babeliales
AKYG1722	0.0588674	0.00816204	0.0020536	0.0293347	0.00438157	Bacteria	Chloroflexi	Chloroflexia	Thermomicrobiales
Gemmatimonadaceae	0.0210155	0.00165654	0.0264183	0.044096	0.008719	Bacteria	Gemmatimonadota	Gemmatimonadetes	Gemmatimonadales
EF100-94H03	0.0195581	0.0101433	0.0149773	0.0291651	0.0208978	Bacteria	Proteobacteria	Alphaproteobacteria	Puniceispirillales
PeM15	0.015067	0.0216105	0.0465058	0.00320936	0.00695438	Bacteria	Actinobacteriota	Actinobacteria	PeM15
Candidatus_Kaiserbacteria	0.075006	0	0.00319449	0.0144546	0.00028265	Bacteria	Patescibacteria	Parcubacteria	Candidatus_Kaiserbacteria
uncultured	0.00214785	0.0462754	0.0117102	0.00894763	0.0238396	Bacteria	Proteobacteria	Alphaproteobacteria	Rhizobiales
Demequinaceae	0.007249	0.0218814	0.0210067	0.0312272	0.0103746	Bacteria	Actinobacteriota	Actinobacteria	Micrococcales
Cryomorphaceae	0	0.0244642	0.0230807	0.04069	0.00197855	Bacteria	Bacteroidota	Bacteroidia	Flavobacteriales
Alicyclobacillaceae	0.0238821	0.0139455	0.0192259	0.0186135	0.0132021	Bacteria	Firmicutes	Bacilli	Alicyclobacillales
01D2Z36	0.0119399	0	0.0565483	0.0186267	0	Bacteria	Verrucomicrobiota	Verrucomicrobiae	Chthoniobacterales
Trueperaceae	0.0534861	0.00298178	0.00536218	0.0131842	0.0106976	Bacteria	Deinococcota	Deinococci	Deinococcales
Tepidisphaeraceae	0.0259771	0.000834697	0.00546739	0.037447	0.0156518	Bacteria	Planctomycetota	Phycisphaerae	Tepidisphaerales
Alcanivoracaceae	0.00353885	0.0166939	0.0449651	0.0107245	0.00881718	Bacteria	Proteobacteria	Gammaproteobacteria	Oceanospirillales
Microbulbiferaceae	0.00322178	0.0409647	0	0.0392486	0	Bacteria	Proteobacteria	Gammaproteobacteria	Cellvibrionales
Phycisphaeraceae	0.0543959	0.00320694	0.00148316	0.0173485	0.00474961	Bacteria	Planctomycetota	Phycisphaerae	Phycisphaerales
Alcanivoracaceae1	0.00287898	0	0.0631674	0.0076694	0.00735439	Bacteria	Proteobacteria	Gammaproteobacteria	Oceanospirillales
uncultured	0.0126347	0.0168708	0.0130615	0.0142823	0.0190114	Bacteria	Proteobacteria	Alphaproteobacteria	Defluviicoccales
Staphylococcaceae	0.0145663	0.00549872	0.000684533	0.0179536	0.0348843	Bacteria	Firmicutes	Bacilli	Staphylococcales
Marinomonadaceae	0.0567689	0	0	0	0.00763155	Bacteria	Proteobacteria	Gammaproteobacteria	Oceanospirillales
Sporomusaceae	0.056612	0.00066072	0.00563021	0.000641871	0	Bacteria	Firmicutes	Negativicutes	Veillonellales-Selenomonadales
Puniceicoccaceae	0.00332687	0.0270895	0.00764395	0.0121956	0.0113939	Bacteria	Verrucomicrobiota	Verrucomicrobiae	Opitutales
PLTA13	0.0354437	0.00297324	0.0161486	0.00696142	0	Bacteria	Proteobacteria	Gammaproteobacteria	PLTA13
Obscuribacteraceae	0.0190684	0.00361702	0.0175031	0.0164022	0.0036313	Bacteria	Cyanobacteria	Vampirivibrionia	Obscuribacterales
Carnobacteriaceae	0.0291898	0	0.0030804	0.0157713	0.0120126	Bacteria	Firmicutes	Bacilli	Lactobacillales
Peptostreptococcaceae	0.0334111	0.0102611	0.00566232	0.00581462	0.00466372	Bacteria	Firmicutes	Clostridia	Peptostreptococcales-Tissierellales
Anaeromyxobacteraceae	0.0327171	0	0.024293	0	0.000706625	Bacteria	Myxococcota	Myxococcia	Myxococcales
Geminicoccaceae	0.00495438	0.00231916	0.00677955	0.0321735	0.0114042	Bacteria	Proteobacteria	Alphaproteobacteria	Tistrellales
A4b	0.0197493	0.00445172	0.00624362	0.0249187	0.000423975	Bacteria	Chloroflexi	Anaerolineae	SBR1031
Leuconostocaceae	0.00815712	0.00594648	0.00787213	0.0194449	0.0135672	Bacteria	Firmicutes	Bacilli	Lactobacillales
Bifidobacteriaceae	0.00498632	0.00530094	0.0174491	0.00524827	0.0211287	Bacteria	Actinobacteriota	Actinobacteria	Bifidobacteriales
Woesearchaeales	0.00876165	0.00922978	0.00765578	0.0133944	0.0148162	Archaea	Nanoarchaeota	Nanoarchaeia	Woesearchaeales
Sporichthyaceae	0.0189696	0.0086252	0.0163017	0	0.00915915	Bacteria	Actinobacteriota	Actinobacteria	Frankiales
EV818SWSAP88	0.0398259	0.00254052	0.00433538	0.00346969	0	Bacteria	Proteobacteria	Gammaproteobacteria	EV818SWSAP88
Neisseriaceae	0.0106165	0.00099108	0.0105091	0	0.0280031	Bacteria	Proteobacteria	Gammaproteobacteria	Burkholderiales
Candidatus_Hepatincola	0	0.00231252	0	0.0475743	0	Bacteria	Proteobacteria	Alphaproteobacteria	Rickettsiales
Babeliaceae	0.0113243	0.0120416	0.0125641	0.00317162	0.0096101	Bacteria	Dependentiae	Babeliae	Babeliales
Silvanigrellaceae	0.00203359	0	0.0216714	0.0207624	0	Bacteria	Bdellovibrionota	Oligoflexia	Silvanigrellales
Micromonosporaceae	0	0	0.0246198	0.0102699	0.00802666	Bacteria	Actinobacteriota	Actinobacteria	Micromonosporales
Shewanellaceae	0.029298	0	0	0.0123016	0	Bacteria	Proteobacteria	Gammaproteobacteria	Alteromonadales
Spongiibacteraceae	0	0.00066072	0.0393805	0	0	Bacteria	Proteobacteria	Gammaproteobacteria	Cellvibrionales
Thermoactinomycetaceae	0.00412431	0.00662618	0.0079441	0.00514521	0.0150738	Bacteria	Firmicutes	Bacilli	Thermoactinomycetales
Blastocatellaceae	0.0114188	0.00539257	0.0031535	0.00684427	0.0118713	Bacteria	Acidobacteriota	Blastocatellia	Blastocatellales
CHAB-XI-27	0	0	0.00581853	0.0241322	0.00808598	Bacteria	Proteobacteria	Gammaproteobacteria	CHAB-XI-27
Puniceispirillales_Incertae_Sedis	0.00464409	0.00662618	0.00532527	0.0177465	0.00368633	Bacteria	Proteobacteria	Alphaproteobacteria	Puniceispirillales
Deinococcaceae	0.0165865	0.00814919	0.0010268	0	0.0106573	Bacteria	Deinococcota	Deinococci	Deinococcales
DEV007	0.0167941	0.00347758	0.0131767	0.00094628	0.00197855	Bacteria	Verrucomicrobiota	Verrucomicrobiae	Verrucomicrobiales
Herpetosiphonaceae	0.00191932	0.00612111	0.0120912	0.0097791	0.0062183	Bacteria	Chloroflexi	Chloroflexia	Chloroflexales
Hydrogenophilaceae	0.00939686	0.00298178	0.0041072	0.00220799	0.017383	Bacteria	Proteobacteria	Gammaproteobacteria	Burkholderiales
Dietziaceae	0.00590659	0.00278232	0.00505089	0.0124	0.00918612	Bacteria	Actinobacteriota	Actinobacteria	Corynebacteriales
Methyloligellaceae	0	0.011964	0.0121658	0.00662396	0.00381577	Bacteria	Proteobacteria	Alphaproteobacteria	Rhizobiales
Methylopilaceae	0	0.0135837	0	0.0204352	0	Bacteria	Proteobacteria	Alphaproteobacteria	Rhizobiales
Armatimonadales	0.009827	0	0.00524809	0.00436098	0.0135692	Bacteria	Armatimonadota	Armatimonadia	Armatimonadales
Chroococcidiopsaceae	0	0	0.0185965	0.0128374	0.000423975	Bacteria	Cyanobacteria	Cyanobacteriia	Cyanobacteriales
Brevibacillaceae	0.00501826	0	0.0010268	0	0.0242579	Bacteria	Firmicutes	Bacilli	Brevibacillales
Intrasporangiaceae	0.00683376	0.00430702	0.00854004	0	0.0103167	Bacteria	Actinobacteriota	Actinobacteria	Micrococcales
Enterococcaceae	0.00684177	0	0	0.0210977	0.00110263	Bacteria	Firmicutes	Bacilli	Lactobacillales
uncultured	0.00710963	0.00633342	0.0120912	0.00094628	0.00220527	Bacteria	Proteobacteria	Alphaproteobacteria	Zavarziniales
Geodermatophilaceae	0.00235923	0.00361702	0	0.0198719	0.00254385	Bacteria	Actinobacteriota	Actinobacteria	Frankiales
LWQ8	0.00621503	0	0.000798622	0.00914737	0.012129	Bacteria	Patescibacteria	Saccharimonadia	Saccharimonadales
Bradymonadales	0.00424661	0	0.0216569	0	0.00211987	Bacteria	Desulfobacterota	Desulfuromonadia	Bradymonadales
uncultured	0.00617508	0	0.00250995	0.00189256	0.017242	Bacteria	Proteobacteria	Alphaproteobacteria	Rickettsiales
Peptostreptococcales-Tissierellales	0	0.00496964	0	0.000630853	0.0204921	Bacteria	Firmicutes	Clostridia	Peptostreptococcales-Tissierellales
Ktedonobacteraceae	0.00134241	0	0.0188078	0.0056942	0	Bacteria	Chloroflexi	Ktedonobacteria	Ktedonobacterales
Longimicrobiaceae	0.0167577	0.00111293	0	0.00441597	0.0033074	Bacteria	Gemmatimonadota	Longimicrobia	Longimicrobiales
NS9_marine_group	0	0.00182578	0.0204429	0.00315427	0	Bacteria	Bacteroidota	Bacteroidia	Flavobacteriales
Coriobacteriaceae	0.00161089	0.00264288	0.00856328	0.00640691	0.00423975	Bacteria	Actinobacteriota	Coriobacteriia	Coriobacteriales
Beutenbergiaceae	0	0.00993927	0.00239587	0.0101945	0.0005653	Bacteria	Actinobacteriota	Actinobacteria	Micrococcales
Rickettsiales	0.000959661	0.0160502	0.0034421	0.00261312	0	Bacteria	Proteobacteria	Alphaproteobacteria	Rickettsiales
uncultured	0.01016	0.0108511	0.00151527	0	0	Bacteria	Planctomycetota	Planctomycetes	uncultured
Limnochordia	0.00597792	0.00396717	0.00605079	0.00277517	0.00341247	Bacteria	Firmicutes	Limnochordia	Limnochordia
Pyrinomonadaceae	0.00815712	0	0.00573684	0.0044931	0.00362161	Bacteria	Acidobacteriota	Blastocatellia	Pyrinomonadales
unid. Archaea	0.00721585	0.00165654	0.00262404	0.00443333	0.00602414	Archaea	unid. Archaea	unid. Archaea	unid. Archaea
Fibrobacteraceae	0.00446651	0.0168484	0	0	0	Bacteria	Fibrobacterota	Fibrobacteria	Fibrobacterales
Streptococcaceae	0	0.000993927	0.0202646	0	0	Bacteria	Firmicutes	Bacilli	Lactobacillales
Thermoanaerobaculaceae	0.016023	0	0.00171133	0.00160468	0.00141325	Bacteria	Acidobacteriota	Thermoanaerobaculia	Thermoanaerobaculales
Aerococcaceae	0.0047983	0.000834697	0.00171133	0.00504682	0.00828274	Bacteria	Firmicutes	Bacilli	Lactobacillales
OLB14	0.00959661	0	0.00114737	0.00914737	0.0005653	Bacteria	Chloroflexi	OLB14	OLB14
Coleofasciculaceae	0	0	0	0.0156693	0.00457743	Bacteria	Cyanobacteria	Cyanobacteriia	Cyanobacteriales
Methylophagaceae	0	0	0	0.0160868	0.00402401	Bacteria	Proteobacteria	Gammaproteobacteria	Nitrosococcales
Amoebophilaceae	0	0.00397571	0.00606107	0.00441597	0.00545934	Bacteria	Bacteroidota	Bacteroidia	Cytophagales
Hungateiclostridiaceae	0.00326173	0.00581433	0.00573684	0.00481403	0	Bacteria	Firmicutes	Clostridia	Clostridia
Blattabacteriaceae	0	0	0	0.0195771	0	Bacteria	Bacteroidota	Bacteroidia	Flavobacteriales
Francisellaceae	0.00447453	0.00627684	0.00638897	0	0.0022617	Bacteria	Proteobacteria	Gammaproteobacteria	Francisellales
Erysipelatoclostridiaceae	0.00225354	0	0.00570444	0	0.0111097	Bacteria	Firmicutes	Bacilli	Erysipelotrichales
Erysipelotrichaceae	0.00471846	0.00431987	0.00623221	0.00213564	0.000989275	Bacteria	Firmicutes	Bacilli	Erysipelotrichales
SAR324_clade(Marine_group_B)	0.00575796	0.00198216	0.00594882	0.00270199	0.00180926	Bacteria	SAR324_clade(Marine_group_B)	SAR324_clade(Marine_group_B)	SAR324_clade(Marine_group_B)
45597	0.00143949	0	0.016598	0	0	Bacteria	Acidobacteriota	Blastocatellia	45597
Rubrobacteriaceae	0.00239915	0.000556464	0.0112294	0.00094628	0.00254385	Bacteria	Actinobacteriota	Rubrobacteria	Rubrobacterales
Jonesiaceae	0.0047983	0	0	0	0.0125779	Bacteria	Actinobacteriota	Actinobacteria	Micrococcales
Kineosporiaceae	0.00191932	0.00099108	0.00593262	0	0.00833817	Bacteria	Actinobacteriota	Actinobacteria	Kineosporiales
Vampirovibrionales	0	0	0.0169143	0	0	Bacteria	Cyanobacteria	Vampirivibrionia	Vampirovibrionales
Frankiaceae	0	0	0.00604671	0.0107042	0	Bacteria	Actinobacteriota	Actinobacteria	Frankiales
Sedimentibacteraceae	0.00287898	0.00762011	0	0	0.005653	Bacteria	Firmicutes	Clostridia	Peptostreptococcales-Tissierellales
Magnetospirillaceae	0.00497893	0.0036444	0.00376493	0	0.00296782	Bacteria	Proteobacteria	Alphaproteobacteria	Rhodospirillales
Defluviicoccaceae	0.00567869	0.00363681	0.00137555	0.00237871	0.00220527	Bacteria	Proteobacteria	Alphaproteobacteria	Defluviicoccales
Criblamydiaceae	0.000707769	0	0.0134285	0	0.000706625	Bacteria	Verrucomicrobiota	Chlamydiae	Chlamydiales
Listeriaceae	0.00335881	0	0	0.0114624	0	Bacteria	Firmicutes	Bacilli	Lactobacillales
Chitinibacteraceae	0	0.0145358	0	0	0	Bacteria	Proteobacteria	Gammaproteobacteria	Burkholderiales
Nitrospiraceae	0.0109882	0.00210401	0.00125498	0	0	Bacteria	Nitrospirota	Nitrospiria	Nitrospirales
JG30-KF-AS9	0	0	0.013537	0	0.000735089	Bacteria	Chloroflexi	Ktedonobacteria	Ktedonobacterales
IMCC26256	0.00143949	0	0.00262404	0.0094628	0	Bacteria	Actinobacteriota	Acidimicrobiia	IMCC26256
Bacteroidaceae	0.00456419	0	0.00277024	0.00277517	0.00265721	Bacteria	Bacteroidota	Bacteroidia	Bacteroidales
KF-JG30-B3	0.00362851	0	0.00787213	0	0	Bacteria	Proteobacteria	Alphaproteobacteria	Rhizobiales
PB19	0.00719746	0	0.00250995	0.00157713	0	Bacteria	Desulfobacterota	Desulfuromonadia	PB19
Methylacidiphilaceae	0	0.00066072	0.00580191	0.00158581	0.00321921	Bacteria	Verrucomicrobiota	Verrucomicrobiae	Methylacidiphilales
Unknown_Family	0	0	0.00798622	0	0.00310915	Bacteria	Cyanobacteria	Cyanobacteriia	Oxyphotobacteria_Incertae_Sedis
Amb-16S-1323	0	0.00472995	0.0030804	0	0.00310915	Bacteria	Proteobacteria	Alphaproteobacteria	Rhizobiales
Fodinicurvataceae	0	0.00132524	0.00193951	0	0.00754715	Bacteria	Proteobacteria	Alphaproteobacteria	Kiloniellales
Margulisbacteria	0	0.00297324	0	0	0.00777287	Bacteria	Margulisbacteria	Margulisbacteria	Margulisbacteria
S085	0.00239915	0.0033055	0	0.00499417	0	Bacteria	Chloroflexi	Dehalococcoidia	S085
Leptolyngbyaceae	0	0	0.00262404	0.00253994	0.00537035	Bacteria	Cyanobacteria	Cyanobacteriia	Leptolyngbyales
Leptospiraceae	0	0	0.00858342	0.00189256	0	Bacteria	Spirochaetota	Leptospirae	Leptospirales
Nodosilineaceae	0.00239915	0	0.000912711	0.00318732	0.00325047	Bacteria	Cyanobacteria	Cyanobacteriia	Phormidesmiales
uncultured	0.000707769	0	0.00902922	0	0	Bacteria	Proteobacteria	Alphaproteobacteria	Elsterales
uncultured	0.00815712	0	0	0.00157713	0	Bacteria	Actinobacteriota	Acidimicrobiia	Actinomarinales
Orbaceae	0.000943692	0	0	0.00252341	0.00624825	Bacteria	Proteobacteria	Gammaproteobacteria	Orbales
[Eubacterium]_coprostanoligenes_group	0	0.0016518	0.00327731	0.00286955	0.00147018	Bacteria	Firmicutes	Clostridia	Oscillospirales
uncultured	0	0.00333879	0	0	0.005653	Bacteria	Actinobacteriota	Actinobacteria	Frankiales
Christensenellaceae	0.00161089	0	0.00193951	0	0.00522902	Bacteria	Firmicutes	Clostridia	Christensenellales
Tsukamurellaceae	0	0	0	0.00353029	0.00523122	Bacteria	Actinobacteriota	Actinobacteria	Corynebacteriales
uncultured	0	0	0.00488806	0.00237871	0.00110263	Bacteria	Actinobacteriota	Thermoleophilia	Gaiellales
BD7-11	0.00525418	0	0	0.00283884	0	Bacteria	Planctomycetota	BD7-11	BD7-11
Oscillospiraceae	0.000707769	0.00139116	0.00484821	0.000792905	0.00028265	Bacteria	Firmicutes	Clostridia	Oscillospirales
mle1-27	0.00161089	0.00639934	0	0	0	Bacteria	Myxococcota	Polyangia	mle1-27
Phormidiaceae	0.00107393	0	0	0	0.00692492	Bacteria	Cyanobacteria	Cyanobacteriia	Cyanobacteriales
Candidatus_Uhrbacteria	0	0	0.00707351	0	0	Bacteria	Patescibacteria	ABY1	Candidatus_Uhrbacteria
AT-s3-44	0	0	0.00580852	0.00126171	0	Bacteria	Proteobacteria	Alphaproteobacteria	AT-s3-44
uncultured	0	0	0	0.00609778	0.000706625	Bacteria	Cyanobacteria	Cyanobacteriia	Cyanobacteriales
Ardenticatenaceae	0.00188738	0.00194763	0.00101018	0	0.00183723	Bacteria	Chloroflexi	Anaerolineae	Ardenticatenales
KD4-96	0	0.00243816	0.00252544	0	0.00155458	Bacteria	Chloroflexi	KD4-96	KD4-96
Eggerthellaceae	0.000536963	0	0.00329195	0	0.00245945	Bacteria	Actinobacteriota	Coriobacteriia	Coriobacteriales
Omnitrophaceae	0.00143151	0.0016518	0	0.000962807	0.00223323	Bacteria	Verrucomicrobiota	Omnitrophia	Omnitrophales
Procabacteriaceae	0	0	0	0.00220799	0.00381577	Bacteria	Proteobacteria	Gammaproteobacteria	Burkholderiales
Gitt-GS-136	0.00117961	0	0	0	0.00467561	Bacteria	Chloroflexi	Gitt-GS-136	Gitt-GS-136
Veillonellaceae	0	0.000993927	0.00274785	0.000962807	0.000989275	Bacteria	Firmicutes	Negativicutes	Veillonellales-Selenomonadales
bacteriap25	0.00431847	0	0	0	0.00120721	Bacteria	Myxococcota	bacteriap25	bacteriap25
Cyanobiaceae	0.0047983	0	0	0	0.000706625	Bacteria	Cyanobacteria	Cyanobacteriia	Synechococcales
Candidatus_Magasanikbacteria	0.00431847	0	0	0	0.00110263	Bacteria	Patescibacteria	ABY1	Candidatus_Magasanikbacteria
Chitinimonadaceae	0	0	0.00536218	0	0	Bacteria	Proteobacteria	Gammaproteobacteria	Burkholderiales
Dermacoccaceae	0.000471846	0.00462504	0	0	0	Bacteria	Actinobacteriota	Actinobacteria	Micrococcales
Polyangiaceae	0	0.00066072	0.00250995	0.00189256	0	Bacteria	Myxococcota	Polyangia	Polyangiales
Akkermansiaceae	0.00107393	0	0.00194599	0.00118936	0.00084795	Bacteria	Verrucomicrobiota	Verrucomicrobiae	Verrucomicrobiales
FCPU426	0.00235923	0	0.00263052	0	0	Bacteria	FCPU426	FCPU426	FCPU426
Pseudoalteromonadaceae	0	0.0049554	0	0	0	Bacteria	Proteobacteria	Gammaproteobacteria	Alteromonadales
Stappiaceae	0	0	0	0	0.00494637	Bacteria	Proteobacteria	Alphaproteobacteria	Rhizobiales
WWE3	0	0	0.000505089	0.00441597	0	Bacteria	Patescibacteria	WWE3	WWE3
Chloroflexaceae	0	0	0	0.00303945	0.0016959	Bacteria	Chloroflexi	Chloroflexia	Chloroflexales
AEGEAN-169_marine_group	0.00107393	0.00363396	0	0	0	Bacteria	Proteobacteria	Alphaproteobacteria	Rhodospirillales
Candidatus_Peribacteria	0	0	0.00467764	0	0	Bacteria	Patescibacteria	Gracilibacteria	Candidatus_Peribacteria
Mycoplasmataceae	0	0	0.00467764	0	0	Bacteria	Firmicutes	Bacilli	Mycoplasmatales
Nannocystaceae	0	0	0.000456355	0.00410054	0	Bacteria	Myxococcota	Polyangia	Nannocystales
Halothiobacillaceae	0.00161089	0.000556464	0	0	0.0022612	Bacteria	Proteobacteria	Gammaproteobacteria	Halothiobacillales
211ds20	0	0	0.0041072	0	0	Bacteria	Proteobacteria	Gammaproteobacteria	211ds20
SJA-28	0	0	0.0041072	0	0	Bacteria	Bacteroidota	SJA-28	SJA-28
Chromobacteriaceae	0	0	0	0.00410054	0	Bacteria	Proteobacteria	Gammaproteobacteria	Burkholderiales
S0134_terrestrial_group	0.00191932	0	0	0.00189256	0.00028265	Bacteria	Gemmatimonadota	S0134_terrestrial_group	S0134_terrestrial_group
Sneathiellaceae	0	0	0	0.00189256	0.00197855	Bacteria	Proteobacteria	Alphaproteobacteria	Sneathiellales
Nitrososphaeraceae	0.00285503	0.000993927	0	0	0	Archaea	Crenarchaeota	Nitrososphaeria	Nitrososphaerales
SC-I-84	0	0.00222586	0.00153189	0	0	Bacteria	Proteobacteria	Gammaproteobacteria	Burkholderiales
Holophagaceae	0	0	0.000570444	0.00317162	0	Bacteria	Acidobacteriota	Holophagae	Holophagales
Vampirovibrionaceae	0.00287898	0	0	0	0.000735089	Bacteria	Cyanobacteria	Vampirivibrionia	Vampirovibrionales
uncultured	0	0	0	0	0.00353312	Bacteria	Bacteroidota	Bacteroidia	Cytophagales
Entomoplasmatales_Incertae_Sedis	0.00349026	0	0	0	0	Bacteria	Firmicutes	Bacilli	Entomoplasmatales
Halanaerobiaceae	0.00287898	0	0	0	0.0005653	Bacteria	Halanaerobiaeota	Halanaerobiia	Halanaerobiales
Halomicrobiaceae	0	0.00194763	0.00148316	0	0	Archaea	Halobacterota	Halobacteria	Halobacterales
Clade_I	0	0.0033036	0	0	0	Bacteria	Proteobacteria	Alphaproteobacteria	SAR11_clade
Candidatus_Peregrinibacteria	0	0	0.00319449	0	0	Bacteria	Patescibacteria	Gracilibacteria	Candidatus_Peregrinibacteria
Bogoriellaceae	0	0.000662618	0	0.00252341	0	Bacteria	Actinobacteriota	Actinobacteria	Micrococcales
Butyricicoccaceae	0	0	0.00316124	0	0	Bacteria	Firmicutes	Clostridia	Oscillospirales
Gracilibacteria	0	0	0	0	0.00310915	Bacteria	Patescibacteria	Gracilibacteria	Gracilibacteria
Clostridia_UCG-014	0.00218842	0	0.000912711	0	0	Bacteria	Firmicutes	Clostridia	Clostridia_UCG-014
Acidithiobacillaceae	0	0.00299083	0	0	0	Bacteria	Proteobacteria	Gammaproteobacteria	Acidithiobacillales
Haloferacaceae	0.000959661	0.000556464	0.00136907	0	0	Archaea	Halobacterota	Halobacteria	Halobacterales
Peptococcaceae	0	0	0.00285997	0	0	Bacteria	Firmicutes	Clostridia	Peptococcales
Woeseiaceae	0	0	0	0.00283884	0	Bacteria	Proteobacteria	Gammaproteobacteria	Steroidobacterales
Roseiflexaceae	0.00191932	0.00066072	0.000228178	0	0	Bacteria	Chloroflexi	Chloroflexia	Chloroflexales
JG30-KF-CM66	0.000959661	0	0.000505089	0.00126171	0	Bacteria	Chloroflexi	JG30-KF-CM66	JG30-KF-CM66
Lineage_IV	0	0	0	0	0.00257281	Bacteria	Elusimicrobiota	Elusimicrobia	Lineage_IV
PAUC26f	0.000959661	0	0	0.00157713	0	Bacteria	Acidobacteriota	Acidobacteriae	PAUC26f
Caenarcaniphilales	0	0	0.00250995	0	0	Bacteria	Cyanobacteria	Vampirivibrionia	Caenarcaniphilales
Sutterellaceae	0	0	0.000570444	0.00094628	0.000989275	Bacteria	Proteobacteria	Gammaproteobacteria	Burkholderiales
Dysgonomonadaceae	0	0.00198216	0.000505089	0	0	Bacteria	Bacteroidota	Bacteroidia	Bacteroidales
Coriobacteriales_Incertae_Sedis	0	0.000993927	0.000570444	0	0.00084795	Bacteria	Actinobacteriota	Coriobacteriia	Coriobacteriales
uncultured	0.00239915	0	0	0	0	Bacteria	Proteobacteria	Alphaproteobacteria	Kordiimonadales
Subgroup_25	0	0	0.00229474	0	0	Bacteria	Acidobacteriota	Subgroup_25	Subgroup_25
Bryobacteraceae	0.00191932	0	0.000342266	0	0	Bacteria	Acidobacteriota	Acidobacteriae	Bryobacterales
Unknown_Family	0	0	0	0.00220799	0	Bacteria	Proteobacteria	Alphaproteobacteria	Alphaproteobacteria_Incertae_Sedis
Marinobacteraceae	0	0	0	0	0.00197855	Bacteria	Proteobacteria	Gammaproteobacteria	Alteromonadales
Rhodothermaceae	0.00143949	0	0	0	0.000423975	Bacteria	Bacteroidota	Rhodothermia	Rhodothermales
B1-7BS	0	0	0.00172105	0	0.000141325	Bacteria	Proteobacteria	Gammaproteobacteria	Burkholderiales
Nitrosococcaceae	0	0	0.000798622	0	0.000989275	Bacteria	Proteobacteria	Gammaproteobacteria	Nitrosococcales
Symbiobacteraceae	0	0	0.000757633	0	0.000989275	Bacteria	Firmicutes	Symbiobacteriia	Symbiobacteriales
MWH-CFBk5	0	0	0	0	0.0016959	Bacteria	Bacteroidota	Bacteroidia	Cytophagales
Ignavibacteriaceae	0	0	0.00159724	0	0	Bacteria	Bacteroidota	Ignavibacteria	Ignavibacteriales
Tannerellaceae	0	0	0	0.00157713	0	Bacteria	Bacteroidota	Bacteroidia	Bacteroidales
OM190	0	0	0.000342266	0.00118936	0	Bacteria	Planctomycetota	OM190	OM190
Catellicoccaceae	0	0	0.00148316	0	0	Bacteria	Firmicutes	Bacilli	Lactobacillales
Thermomonosporaceae	0	0	0	0	0.00147018	Bacteria	Actinobacteriota	Actinobacteria	Streptosporangiales
Thermomicrobiaceae	0	0	0	0	0.00147018	Bacteria	Chloroflexi	Chloroflexia	Thermomicrobiales
BD2-11_terrestrial_group	0.00143949	0	0	0	0	Bacteria	Gemmatimonadota	BD2-11_terrestrial_group	BD2-11_terrestrial_group
Vulgatibacteraceae	0.00143949	0	0	0	0	Bacteria	Myxococcota	Myxococcia	Myxococcales
Propionibacteriaceae	0	0	0.00114089	0	0.00028265	Bacteria	Actinobacteriota	Actinobacteria	Propionibacteriales
Thermosynechococcaceae	0	0	0.00136907	0	0	Bacteria	Cyanobacteria	Cyanobacteriia	Thermosynechococcales
SAR86_clade	0	0.00132144	0	0	0	Bacteria	Proteobacteria	Gammaproteobacteria	SAR86_clade
Desulfitobacteriaceae	0	0	0.000570444	0	0.000735089	Bacteria	Firmicutes	Desulfitobacteriia	Desulfitobacteriales
Oscillatoriaceae	0	0	0	0	0.00127192	Bacteria	Cyanobacteria	Cyanobacteriia	Cyanobacteriales
Subgroup_17	0.000959661	0	0.000228178	0	0	Bacteria	Acidobacteriota	Vicinamibacteria	Subgroup_17
Rikenellaceae	0	0	0.00114089	0	0	Bacteria	Bacteroidota	Bacteroidia	Bacteroidales
Acidothermaceae	0	0.00111293	0	0	0	Bacteria	Actinobacteriota	Actinobacteria	Frankiales
Geitlerinemataceae	0.00107393	0	0	0	0	Bacteria	Cyanobacteria	Cyanobacteriia	Geitlerinematales
uncultured	0	0	0.00101018	0	0	Bacteria	Firmicutes	Bacilli	uncultured
Anaerovoracaceae	0	0.000662618	0.000342266	0	0	Bacteria	Firmicutes	Clostridia	Peptostreptococcales-Tissierellales
MB-A2-108	0	0.00099108	0	0	0	Bacteria	Actinobacteriota	MB-A2-108	MB-A2-108
RBG-13-54-9	0	0	0	0.000962807	0	Bacteria	Chloroflexi	Anaerolineae	RBG-13-54-9
Methanocellaceae	0	0	0	0.000962807	0	Archaea	Halobacterota	Methanocellia	Methanocellales
S25-593	0.000959661	0	0	0	0	Bacteria	Proteobacteria	Alphaproteobacteria	Rickettsiales
Subgroup_2	0.000959661	0	0	0	0	Bacteria	Acidobacteriota	Acidobacteriae	Subgroup_2
eub62A3	0	0	0.000912711	0	0	Bacteria	Proteobacteria	Gammaproteobacteria	eub62A3
Barnesiellaceae	0	0	0.000912711	0	0	Bacteria	Bacteroidota	Bacteroidia	Bacteroidales
Thiomicrospiraceae	0	0.000834697	0	0	0	Bacteria	Proteobacteria	Gammaproteobacteria	Thiomicrospirales
Oxobacteraceae	0.000805445	0	0	0	0	Bacteria	Firmicutes	Clostridia	Clostridiales
Elev-16S-573	0	0	0	0	0.000804803	Bacteria	Acidobacteriota	Blastocatellia	Elev-16S-573
Methanobacteriaceae	0	0	0.000798622	0	0	Archaea	Euryarchaeota	Methanobacteria	Methanobacteriales
Pleomorphomonadaceae	0	0	0.000798622	0	0	Bacteria	Proteobacteria	Alphaproteobacteria	Rhizobiales
Subgroup_7	0	0	0.000798622	0	0	Bacteria	Acidobacteriota	Holophagae	Subgroup_7
Monoglobaceae	0	0	0.000757633	0	0	Bacteria	Firmicutes	Clostridia	Monoglobales
SBR1031	0	0	0.000757633	0	0	Bacteria	Chloroflexi	Anaerolineae	SBR1031
Arcobacteraceae	0	0	0	0	0.000735089	Bacteria	Campilobacterota	Campylobacteria	Campylobacterales
Phormidesmiaceae	0	0	0	0	0.000706625	Bacteria	Cyanobacteria	Cyanobacteriia	Phormidesmiales
Heliobacteriaceae	0	0	0.000684533	0	0	Bacteria	Firmicutes	Desulfitobacteriia	Desulfitobacteriales
uncultured	0	0	0.000684533	0	0	Bacteria	Proteobacteria	Gammaproteobacteria	Xanthomonadales
Halobacteroidaceae	0	0	0	0.000630853	0	Bacteria	Halanaerobiaeota	Halanaerobiia	Halanaerobiales
Solibacteraceae	0	0	0	0.000630853	0	Bacteria	Acidobacteriota	Acidobacteriae	Solibacterales
Prevotellaceae	0	0	0.000570444	0	0	Bacteria	Bacteroidota	Bacteroidia	Bacteroidales
uncultured	0	0	0.000570444	0	0	Bacteria	Actinobacteriota	Acidimicrobiia	uncultured
Pla3_lineage	0	0	0.000505089	0	0	Bacteria	Planctomycetota	Pla3_lineage	Pla3_lineage
Halieaceae	0	0	0.000505089	0	0	Bacteria	Proteobacteria	Gammaproteobacteria	Cellvibrionales
Nanosalinaceae	0.000471846	0	0	0	0	Archaea	Nanohaloarchaeota	Nanosalinia	Nanosalinales
Acidiferrobacteraceae	0	0	0.000456355	0	0	Bacteria	Proteobacteria	Gammaproteobacteria	Acidiferrobacterales
uncultured	0	0	0	0	0.000423975	Bacteria	Actinobacteriota	Thermoleophilia	uncultured
Ethanoligenenaceae	0	0	0	0	0.000423975	Bacteria	Firmicutes	Clostridia	Oscillospirales
Candidatus_Adlerbacteria	0	0	0.000342266	0	0	Bacteria	Patescibacteria	Parcubacteria	Candidatus_Adlerbacteria
uncultured	0	0	0.000228178	0	0	Bacteria	Desulfobacterota	uncultured	uncultured
Muribaculaceae	0	0	0.000228178	0	0	Bacteria	Bacteroidota	Bacteroidia	Bacteroidales

## Sheet: Tab. S4
Table S4. Statistically significant ASVs enriched in bacteria-treated plants in comparison to water-stressed plants, uniquely present or shared among the treatments
Names	total	ASV ID	Phylum	Class	Order	Family	Genus						ASV1	Proteobacteria	Gammaproteobacteria	Cellvibrionales	Cellvibrionaceae	Cellvibrio						ASV1	Proteobacteria	Gammaproteobacteria	Cellvibrionales	Cellvibrionaceae	Cellvibrio
WS_MIX2	34	ASV763	Actinobacteriota	Actinobacteria	Micrococcales	Microbacteriaceae	unid. Microbacteriaceae						ASV2	Bacteroidota	Bacteroidia	Chitinophagales	Chitinophagaceae	Arachidicoccus						ASV2	Bacteroidota	Bacteroidia	Chitinophagales	Chitinophagaceae	Arachidicoccus
		ASV144	Bacteroidota	Bacteroidia	Flavobacteriales	Flavobacteriaceae	Flavobacterium						ASV3	Verrucomicrobiota	Verrucomicrobiae	Verrucomicrobiales	Rubritaleaceae	Luteolibacter						ASV3	Verrucomicrobiota	Verrucomicrobiae	Verrucomicrobiales	Rubritaleaceae	Luteolibacter
		ASV1418	Bacteroidota	Bacteroidia	Sphingobacteriales	Sphingobacteriaceae	unid. Sphingobacteriaceae						ASV4	Proteobacteria	Gammaproteobacteria	Cellvibrionales	Cellvibrionaceae	Cellvibrio						ASV4	Proteobacteria	Gammaproteobacteria	Cellvibrionales	Cellvibrionaceae	Cellvibrio
		ASV1522	Bacteroidota	Bacteroidia	Cytophagales	Cytophagaceae	Cytophaga						ASV5	Proteobacteria	Gammaproteobacteria	Cellvibrionales	Cellvibrionaceae	Cellvibrio						ASV5	Proteobacteria	Gammaproteobacteria	Cellvibrionales	Cellvibrionaceae	Cellvibrio
		ASV500	Bacteroidota	Bacteroidia	Sphingobacteriales	KD3-93	KD3-93						ASV6	Proteobacteria	Gammaproteobacteria	Cellvibrionales	Cellvibrionaceae	Cellvibrio						ASV6	Proteobacteria	Gammaproteobacteria	Cellvibrionales	Cellvibrionaceae	Cellvibrio
		ASV879	Bacteroidota	Bacteroidia	Sphingobacteriales	Sphingobacteriaceae	Mucilaginibacter						ASV7	Proteobacteria	Alphaproteobacteria	Rhizobiales	Rhizobiaceae	Allorhizobium-Neorhizobium-Pararhizobium-Rhizobium						ASV7	Proteobacteria	Alphaproteobacteria	Rhizobiales	Rhizobiaceae	Allorhizobium-Neorhizobium-Pararhizobium-Rhizobium
		ASV900	Bacteroidota	Bacteroidia	Flavobacteriales	Flavobacteriaceae	Flavobacterium						ASV8	Proteobacteria	Alphaproteobacteria	Rhizobiales	Rhizobiaceae	Allorhizobium-Neorhizobium-Pararhizobium-Rhizobium						ASV8	Proteobacteria	Alphaproteobacteria	Rhizobiales	Rhizobiaceae	Allorhizobium-Neorhizobium-Pararhizobium-Rhizobium
		ASV1282	Bacteroidota	Bacteroidia	Flavobacteriales	Weeksellaceae	Moheibacter						ASV9	Proteobacteria	Alphaproteobacteria	Tistrellales	Tistrellaceae	Tistrella						ASV9	Proteobacteria	Alphaproteobacteria	Tistrellales	Tistrellaceae	Tistrella
		ASV1570	Chloroflexi	Anaerolineae	Caldilineales	Caldilineaceae	uncultured						ASV10	Bacteroidota	Bacteroidia	Flavobacteriales	Flavobacteriaceae	Flavobacterium						ASV10	Bacteroidota	Bacteroidia	Flavobacteriales	Flavobacteriaceae	Flavobacterium
		ASV3061	Firmicutes	Bacilli	Paenibacillales	Paenibacillaceae	Paenibacillus						ASV11	Proteobacteria	Gammaproteobacteria	Cellvibrionales	Cellvibrionaceae	Cellvibrio						ASV11	Proteobacteria	Gammaproteobacteria	Cellvibrionales	Cellvibrionaceae	Cellvibrio
		ASV3498	Firmicutes	Bacilli	Bacillales	Sporolactobacillaceae	Pullulanibacillus						ASV12	Planctomycetota	Planctomycetes	Planctomycetales	Rubinisphaeraceae	Planctomicrobium						ASV12	Planctomycetota	Planctomycetes	Planctomycetales	Rubinisphaeraceae	Planctomicrobium
		ASV365	Firmicutes	Bacilli	Paenibacillales	Paenibacillaceae	Paenibacillus						ASV13	Bacteroidota	Bacteroidia	Chitinophagales	Chitinophagaceae	Arachidicoccus						ASV13	Bacteroidota	Bacteroidia	Chitinophagales	Chitinophagaceae	Arachidicoccus
		ASV2011	Firmicutes	Bacilli	Paenibacillales	Paenibacillaceae	Paenibacillus						ASV14	Verrucomicrobiota	Verrucomicrobiae	Pedosphaerales	Pedosphaeraceae	uncultured						ASV14	Verrucomicrobiota	Verrucomicrobiae	Pedosphaerales	Pedosphaeraceae	uncultured
		ASV1867	Patescibacteria	Saccharimonadia	Saccharimonadales	Saccharimonadaceae	TM7a						ASV15	Proteobacteria	Alphaproteobacteria	Rhizobiales	Rhizobiaceae	Allorhizobium-Neorhizobium-Pararhizobium-Rhizobium						ASV15	Proteobacteria	Alphaproteobacteria	Rhizobiales	Rhizobiaceae	Allorhizobium-Neorhizobium-Pararhizobium-Rhizobium
		ASV1711	Patescibacteria	Parcubacteria	unid. Parcubacteria	unid. Parcubacteria	unid. Parcubacteria						ASV16	Proteobacteria	Alphaproteobacteria	Caulobacterales	Caulobacteraceae	Asticcacaulis						ASV16	Proteobacteria	Alphaproteobacteria	Caulobacterales	Caulobacteraceae	Asticcacaulis
		ASV3705	Planctomycetota	Planctomycetes	Isosphaerales	Isosphaeraceae	uncultured						ASV17	Proteobacteria	Gammaproteobacteria	Cellvibrionales	Cellvibrionaceae	Cellvibrio						ASV17	Proteobacteria	Gammaproteobacteria	Cellvibrionales	Cellvibrionaceae	Cellvibrio
		ASV625	Proteobacteria	Gammaproteobacteria	Oceanospirillales	Pseudohongiellaceae	BIyi10						ASV18	Bacteroidota	Bacteroidia	Sphingobacteriales	env.OPS_17	env.OPS_17						ASV18	Bacteroidota	Bacteroidia	Sphingobacteriales	env.OPS_17	env.OPS_17
		ASV1676	Proteobacteria	Gammaproteobacteria	Legionellales	Legionellaceae	Legionella						ASV19	Planctomycetota	Planctomycetes	Planctomycetales	Rubinisphaeraceae	Planctomicrobium						ASV19	Planctomycetota	Planctomycetes	Planctomycetales	Rubinisphaeraceae	Planctomicrobium
		ASV467	Proteobacteria	Alphaproteobacteria	Caulobacterales	Caulobacteraceae	Caulobacter						ASV20	Actinobacteriota	Actinobacteria	Streptomycetales	Streptomycetaceae	Streptomyces						ASV20	Actinobacteriota	Actinobacteria	Streptomycetales	Streptomycetaceae	Streptomyces
		ASV1034	Proteobacteria	Gammaproteobacteria	Legionellales	Legionellaceae	Legionella						ASV21	Proteobacteria	Gammaproteobacteria	Cellvibrionales	Cellvibrionaceae	Cellvibrio						ASV21	Proteobacteria	Gammaproteobacteria	Cellvibrionales	Cellvibrionaceae	Cellvibrio
		ASV1902	Proteobacteria	Gammaproteobacteria	Legionellales	Legionellaceae	Legionella						ASV22	Bacteroidota	Bacteroidia	Chitinophagales	Chitinophagaceae	Arachidicoccus						ASV22	Bacteroidota	Bacteroidia	Chitinophagales	Chitinophagaceae	Arachidicoccus
		ASV766	Proteobacteria	Alphaproteobacteria	Sphingomonadales	Sphingomonadaceae	Novosphingobium						ASV23	Bacteroidota	Bacteroidia	Flavobacteriales	Flavobacteriaceae	Flavobacterium						ASV23	Bacteroidota	Bacteroidia	Flavobacteriales	Flavobacteriaceae	Flavobacterium
		ASV3616	Proteobacteria	Gammaproteobacteria	unid. Gammaproteobacteria	unid. Gammaproteobacteria	unid. Gammaproteobacteria						ASV24	Proteobacteria	Gammaproteobacteria	Burkholderiales	Methylophilaceae	Methylotenera						ASV24	Proteobacteria	Gammaproteobacteria	Burkholderiales	Methylophilaceae	Methylotenera
		ASV1511	Proteobacteria	Gammaproteobacteria	Burkholderiales	Comamonadaceae	Rhodoferax						ASV25	Verrucomicrobiota	Verrucomicrobiae	Verrucomicrobiales	Rubritaleaceae	Luteolibacter						ASV25	Verrucomicrobiota	Verrucomicrobiae	Verrucomicrobiales	Rubritaleaceae	Luteolibacter
		ASV1754	Verrucomicrobiota	Chlamydiae	Chlamydiales	Parachlamydiaceae	Neochlamydia						ASV26	Verrucomicrobiota	Verrucomicrobiae	Pedosphaerales	Pedosphaeraceae	uncultured						ASV26	Verrucomicrobiota	Verrucomicrobiae	Pedosphaerales	Pedosphaeraceae	uncultured
		ASV1123	Verrucomicrobiota	Chlamydiae	Chlamydiales	Parachlamydiaceae	Neochlamydia						ASV27	Proteobacteria	Alphaproteobacteria	Sphingomonadales	Sphingomonadaceae	Sphingobium						ASV27	Proteobacteria	Alphaproteobacteria	Sphingomonadales	Sphingomonadaceae	Sphingobium
		ASV748	Verrucomicrobiota	Chlamydiae	Chlamydiales	Chlamydiaceae	uncultured						ASV28	Proteobacteria	Gammaproteobacteria	Burkholderiales	Alcaligenaceae	Achromobacter						ASV28	Proteobacteria	Gammaproteobacteria	Burkholderiales	Alcaligenaceae	Achromobacter
		ASV1636	Verrucomicrobiota	Verrucomicrobiae	Pedosphaerales	Pedosphaeraceae	Pedosphaeraceae						ASV29	Bacteroidota	Bacteroidia	Flavobacteriales	Weeksellaceae	Chryseobacterium						ASV29	Bacteroidota	Bacteroidia	Flavobacteriales	Weeksellaceae	Chryseobacterium
		ASV1155	Verrucomicrobiota	Chlamydiae	Chlamydiales	Parachlamydiaceae	Neochlamydia						ASV30	Actinobacteriota	Actinobacteria	Propionibacteriales	Nocardioidaceae	Nocardioides						ASV30	Actinobacteriota	Actinobacteria	Propionibacteriales	Nocardioidaceae	Nocardioides
		ASV720	Verrucomicrobiota	Verrucomicrobiae	Pedosphaerales	Pedosphaeraceae	uncultured						ASV31	Proteobacteria	Gammaproteobacteria	Pseudomonadales	Pseudomonadaceae	Pseudomonas						ASV31	Proteobacteria	Gammaproteobacteria	Pseudomonadales	Pseudomonadaceae	Pseudomonas
		ASV1102	Verrucomicrobiota	Verrucomicrobiae	Opitutales	Opitutaceae	IMCC26134						ASV32	Planctomycetota	Planctomycetes	Planctomycetales	Rubinisphaeraceae	Planctomicrobium						ASV32	Planctomycetota	Planctomycetes	Planctomycetales	Rubinisphaeraceae	Planctomicrobium
		ASV3087	Verrucomicrobiota	Verrucomicrobiae	Verrucomicrobiales	Rubritaleaceae	Luteolibacter						ASV33	Verrucomicrobiota	Verrucomicrobiae	Pedosphaerales	Pedosphaeraceae	uncultured						ASV33	Verrucomicrobiota	Verrucomicrobiae	Pedosphaerales	Pedosphaeraceae	uncultured
		ASV189	Verrucomicrobiota	Verrucomicrobiae	Opitutales	Opitutaceae	Opitutus						ASV34	Bacteroidota	Bacteroidia	Chitinophagales	Chitinophagaceae	Arachidicoccus						ASV34	Bacteroidota	Bacteroidia	Chitinophagales	Chitinophagaceae	Arachidicoccus
		ASV733	Verrucomicrobiota	Chlamydiae	Chlamydiales	Chlamydiaceae	uncultured						ASV35	Proteobacteria	Gammaproteobacteria	Pseudomonadales	Pseudomonadaceae	Pseudomonas						ASV35	Proteobacteria	Gammaproteobacteria	Pseudomonadales	Pseudomonadaceae	Pseudomonas
													ASV36	Verrucomicrobiota	Verrucomicrobiae	Verrucomicrobiales	Verrucomicrobiaceae	Verrucomicrobium						ASV36	Verrucomicrobiota	Verrucomicrobiae	Verrucomicrobiales	Verrucomicrobiaceae	Verrucomicrobium
WS_PSE31B	39	ASV2498	Abditibacteriota	Abditibacteria	Abditibacteriales	Abditibacteriaceae	Abditibacterium						ASV38	Proteobacteria	Gammaproteobacteria	Salinisphaerales	Solimonadaceae	Alkanibacter						ASV38	Proteobacteria	Gammaproteobacteria	Salinisphaerales	Solimonadaceae	Alkanibacter
		ASV2230	Abditibacteriota	Abditibacteria	Abditibacteriales	Abditibacteriaceae	Abditibacterium						ASV39	Proteobacteria	Alphaproteobacteria	Sphingomonadales	Sphingomonadaceae	Sphingobium						ASV39	Proteobacteria	Alphaproteobacteria	Sphingomonadales	Sphingomonadaceae	Sphingobium
		ASV1663	Actinobacteriota	Actinobacteria	Corynebacteriales	Mycobacteriaceae	Mycobacterium						ASV40	Proteobacteria	Alphaproteobacteria	Caulobacterales	Caulobacteraceae	Asticcacaulis						ASV40	Proteobacteria	Alphaproteobacteria	Caulobacterales	Caulobacteraceae	Asticcacaulis
		ASV3100	Actinobacteriota	Actinobacteria	Propionibacteriales	Nocardioidaceae	Nocardioides						ASV41	Bacteroidota	Bacteroidia	Chitinophagales	Chitinophagaceae	Parafilimonas						ASV41	Bacteroidota	Bacteroidia	Chitinophagales	Chitinophagaceae	Parafilimonas
		ASV710	Bacteroidota	Bacteroidia	Flavobacteriales	Flavobacteriaceae	Flavobacterium						ASV42	Proteobacteria	Gammaproteobacteria	Salinisphaerales	Solimonadaceae	Solimonas						ASV42	Proteobacteria	Gammaproteobacteria	Salinisphaerales	Solimonadaceae	Solimonas
		ASV1177	Bacteroidota	Bacteroidia	Flavobacteriales	Flavobacteriaceae	Flavobacterium						ASV43	Proteobacteria	Alphaproteobacteria	Micropepsales	Micropepsaceae							ASV43	Proteobacteria	Alphaproteobacteria	Micropepsales	Micropepsaceae
		ASV614	Bacteroidota	Bacteroidia	Chitinophagales	Chitinophagaceae	Haoranjiania						ASV44	Bacteroidota	Bacteroidia	Chitinophagales	Chitinophagaceae	Sediminibacterium						ASV44	Bacteroidota	Bacteroidia	Chitinophagales	Chitinophagaceae	Sediminibacterium
		ASV3471	Bacteroidota	Bacteroidia	Sphingobacteriales	Sphingobacteriaceae	Sphingobacterium						ASV45	Proteobacteria	Alphaproteobacteria	Tistrellales	Tistrellaceae	Tistrella						ASV45	Proteobacteria	Alphaproteobacteria	Tistrellales	Tistrellaceae	Tistrella
		ASV1514	Bacteroidota	Bacteroidia	Flavobacteriales	unid. Flavobacteriales	unid. Flavobacteriales						ASV46	Proteobacteria	Gammaproteobacteria	Enterobacterales	Enterobacteriaceae	Enterobacter						ASV46	Proteobacteria	Gammaproteobacteria	Enterobacterales	Enterobacteriaceae	Enterobacter
		ASV3710	Bacteroidota	Bacteroidia	Flavobacteriales	Flavobacteriaceae	Flavobacterium						ASV47	Proteobacteria	Alphaproteobacteria	Sphingomonadales	Sphingomonadaceae	Sphingobium						ASV47	Proteobacteria	Alphaproteobacteria	Sphingomonadales	Sphingomonadaceae	Sphingobium
		ASV1279	Bacteroidota	Bacteroidia	Sphingobacteriales	Sphingobacteriaceae	Sphingobacterium						ASV48	Proteobacteria	Alphaproteobacteria	Rhizobiales	Devosiaceae	Devosia						ASV48	Proteobacteria	Alphaproteobacteria	Rhizobiales	Devosiaceae	Devosia
		ASV2689	Cyanobacteria	Cyanobacteriia	Cyanobacteriales	Nostocaceae	Nostoc_PCC-73102						ASV49	Proteobacteria	Gammaproteobacteria	Burkholderiales	Gallionellaceae							ASV49	Proteobacteria	Gammaproteobacteria	Burkholderiales	Gallionellaceae
		ASV2975	Firmicutes	Bacilli	Paenibacillales	Paenibacillaceae	Paenibacillus						ASV50	Verrucomicrobiota	Verrucomicrobiae	Opitutales	Opitutaceae	IMCC26134						ASV50	Verrucomicrobiota	Verrucomicrobiae	Opitutales	Opitutaceae	IMCC26134
		ASV2255	Planctomycetota	Planctomycetes	Pirellulales	Pirellulaceae	uncultured						ASV51	Spirochaetota	Spirochaetia	Spirochaetales	Spirochaetaceae	Spirochaeta_2						ASV51	Spirochaetota	Spirochaetia	Spirochaetales	Spirochaetaceae	Spirochaeta_2
		ASV1119	Planctomycetota	Planctomycetes	Pirellulales	Pirellulaceae	Rhodopirellula						ASV52	Proteobacteria	Alphaproteobacteria	Rhizobiales	Rhizobiaceae							ASV52	Proteobacteria	Alphaproteobacteria	Rhizobiales	Rhizobiaceae
		ASV408	Planctomycetota	Planctomycetes	Planctomycetales	Rubinisphaeraceae	Planctomicrobium						ASV53	Proteobacteria	Gammaproteobacteria	Burkholderiales	Methylophilaceae	Methylophilus						ASV53	Proteobacteria	Gammaproteobacteria	Burkholderiales	Methylophilaceae	Methylophilus
		ASV2271	Proteobacteria	Gammaproteobacteria	Burkholderiales	Burkholderiaceae	Burkholderia-Caballeronia-Paraburkholderia						ASV54	Bacteroidota	Bacteroidia	Chitinophagales	Chitinophagaceae	Edaphobaculum						ASV54	Bacteroidota	Bacteroidia	Chitinophagales	Chitinophagaceae	Edaphobaculum
		ASV3053	Proteobacteria	Gammaproteobacteria	Legionellales	Legionellaceae	Legionella						ASV55	Bacteroidota	Bacteroidia	Chitinophagales	Chitinophagaceae	Chitinophaga						ASV55	Bacteroidota	Bacteroidia	Chitinophagales	Chitinophagaceae	Chitinophaga
		ASV261	Proteobacteria	Gammaproteobacteria	Pseudomonadales	Moraxellaceae	Psychrobacter						ASV56	Bacteroidota	Bacteroidia	Flavobacteriales	Flavobacteriaceae	Flavobacterium						ASV56	Bacteroidota	Bacteroidia	Flavobacteriales	Flavobacteriaceae	Flavobacterium
		ASV350	Proteobacteria	Alphaproteobacteria	Rhizobiales	Beijerinckiaceae	unid. Beijerinckiaceae						ASV57	Proteobacteria	Gammaproteobacteria	Pseudomonadales	Pseudomonadaceae	Pseudomonas						ASV57	Proteobacteria	Gammaproteobacteria	Pseudomonadales	Pseudomonadaceae	Pseudomonas
		ASV1591	Proteobacteria	Gammaproteobacteria	Legionellales	Legionellaceae	Legionella						ASV58	Proteobacteria	Gammaproteobacteria	Pseudomonadales	Pseudomonadaceae	Pseudomonas						ASV58	Proteobacteria	Gammaproteobacteria	Pseudomonadales	Pseudomonadaceae	Pseudomonas
		ASV3002	Proteobacteria	Gammaproteobacteria	Pseudomonadales	Moraxellaceae	uncultured						ASV59	Proteobacteria	Alphaproteobacteria	Rhizobiales	Rhizobiaceae	Allorhizobium-Neorhizobium-Pararhizobium-Rhizobium						ASV59	Proteobacteria	Alphaproteobacteria	Rhizobiales	Rhizobiaceae	Allorhizobium-Neorhizobium-Pararhizobium-Rhizobium
		ASV2021	Proteobacteria	Alphaproteobacteria	Rhodobacterales	Rhodobacteraceae	Paracoccus						ASV60	Proteobacteria	Alphaproteobacteria	Parvibaculales	Parvibaculaceae	Parvibaculum						ASV60	Proteobacteria	Alphaproteobacteria	Parvibaculales	Parvibaculaceae	Parvibaculum
		ASV2709	Proteobacteria	Gammaproteobacteria	Legionellales	Legionellaceae	Legionella						ASV61	Bacteroidota	Bacteroidia	Cytophagales	Microscillaceae	uncultured						ASV61	Bacteroidota	Bacteroidia	Cytophagales	Microscillaceae	uncultured
		ASV3036	Proteobacteria	Gammaproteobacteria	Xanthomonadales	Xanthomonadaceae	Xanthomonas						ASV62	Proteobacteria	Gammaproteobacteria	Pseudomonadales	Pseudomonadaceae	Pseudomonas						ASV62	Proteobacteria	Gammaproteobacteria	Pseudomonadales	Pseudomonadaceae	Pseudomonas
		ASV2204	Proteobacteria	Alphaproteobacteria	Sphingomonadales	Sphingomonadaceae	Sphingobium						ASV63	Proteobacteria	Alphaproteobacteria	Sphingomonadales	Sphingomonadaceae	Sphingobium						ASV63	Proteobacteria	Alphaproteobacteria	Sphingomonadales	Sphingomonadaceae	Sphingobium
		ASV1619	Proteobacteria	Gammaproteobacteria	Pseudomonadales	Pseudomonadaceae	Pseudomonas						ASV64	Bacteroidota	Bacteroidia	Sphingobacteriales	Sphingobacteriaceae	Pedobacter						ASV64	Bacteroidota	Bacteroidia	Sphingobacteriales	Sphingobacteriaceae	Pedobacter
		ASV2572	Proteobacteria	Gammaproteobacteria	Legionellales	Legionellaceae	Legionella						ASV65	Proteobacteria	Gammaproteobacteria	Burkholderiales	Oxalobacteraceae	Herbaspirillum						ASV65	Proteobacteria	Gammaproteobacteria	Burkholderiales	Oxalobacteraceae	Herbaspirillum
		ASV728	Proteobacteria	Gammaproteobacteria	Enterobacterales	Enterobacteriaceae	Enterobacter						ASV66	Proteobacteria	Alphaproteobacteria	Rhizobiales	Kaistiaceae	Kaistia						ASV66	Proteobacteria	Alphaproteobacteria	Rhizobiales	Kaistiaceae	Kaistia
		ASV602	Proteobacteria	Gammaproteobacteria	Legionellales	Legionellaceae	unid. Legionellaceae						ASV67	Bacteroidota	Bacteroidia	Flavobacteriales	Flavobacteriaceae	Flavobacterium						ASV67	Bacteroidota	Bacteroidia	Flavobacteriales	Flavobacteriaceae	Flavobacterium
		ASV739	Proteobacteria	Gammaproteobacteria	Burkholderiales	TRA3-2	TRA3-20						ASV68	Verrucomicrobiota	Verrucomicrobiae	Pedosphaerales	Pedosphaeraceae	uncultured						ASV68	Verrucomicrobiota	Verrucomicrobiae	Pedosphaerales	Pedosphaeraceae	uncultured
		ASV2947	Proteobacteria	Gammaproteobacteria	Burkholderiales	Rhodocyclaceae	Uliginosibacterium						ASV69	Proteobacteria	Gammaproteobacteria	Xanthomonadales	Xanthomonadaceae	Thermomonas						ASV69	Proteobacteria	Gammaproteobacteria	Xanthomonadales	Xanthomonadaceae	Thermomonas
		ASV1076	Proteobacteria	Gammaproteobacteria	Legionellales	Legionellaceae	Legionella						ASV70	Proteobacteria	Alphaproteobacteria	Sphingomonadales	Sphingomonadaceae							ASV70	Proteobacteria	Alphaproteobacteria	Sphingomonadales	Sphingomonadaceae
		ASV1935	Proteobacteria	Gammaproteobacteria	Pseudomonadales	Pseudomonadaceae	Pseudomonas						ASV71	Proteobacteria	Alphaproteobacteria	Rhizobiales	Rhizobiaceae	Allorhizobium-Neorhizobium-Pararhizobium-Rhizobium						ASV71	Proteobacteria	Alphaproteobacteria	Rhizobiales	Rhizobiaceae	Allorhizobium-Neorhizobium-Pararhizobium-Rhizobium
		ASV15	Proteobacteria	Alphaproteobacteria	Rhizobiales	Rhizobiaceae	Allorhizobium-Neorhizobium-Pararhizobium-Rhizobium						ASV72	Proteobacteria	Alphaproteobacteria	Sphingomonadales	Sphingomonadaceae	Novosphingobium						ASV72	Proteobacteria	Alphaproteobacteria	Sphingomonadales	Sphingomonadaceae	Novosphingobium
		ASV1343	Proteobacteria	Gammaproteobacteria	Pseudomonadales	Moraxellaceae	Psychrobacter						ASV73	Bacteroidota	Bacteroidia	Cytophagales	Spirosomaceae	Spirosoma						ASV73	Bacteroidota	Bacteroidia	Cytophagales	Spirosomaceae	Spirosoma
		ASV1395	Verrucomicrobiota	Verrucomicrobiae	Verrucomicrobiales	Verrucomicrobiaceae	Verrucomicrobium						ASV74	Planctomycetota	Planctomycetes	Planctomycetales	Schlesneriaceae	Planctopirus						ASV74	Planctomycetota	Planctomycetes	Planctomycetales	Schlesneriaceae	Planctopirus
		ASV1635	Verrucomicrobiota	Verrucomicrobiae	Verrucomicrobiales	Rubritaleaceae	Luteolibacter						ASV75	Verrucomicrobiota	Verrucomicrobiae	Verrucomicrobiales	Verrucomicrobiaceae	Prosthecobacter						ASV75	Verrucomicrobiota	Verrucomicrobiae	Verrucomicrobiales	Verrucomicrobiaceae	Prosthecobacter
		ASV2499	Verrucomicrobiota	Verrucomicrobiae	Verrucomicrobiales	Verrucomicrobiaceae	Verrucomicrobium						ASV76	Proteobacteria	Alphaproteobacteria	Rhizobiales	Xanthobacteraceae	Pseudolabrys						ASV76	Proteobacteria	Alphaproteobacteria	Rhizobiales	Xanthobacteraceae	Pseudolabrys
													ASV78	Proteobacteria	Alphaproteobacteria	Rhizobiales	Rhizobiaceae	Allorhizobium-Neorhizobium-Pararhizobium-Rhizobium						ASV78	Proteobacteria	Alphaproteobacteria	Rhizobiales	Rhizobiaceae	Allorhizobium-Neorhizobium-Pararhizobium-Rhizobium
WS_POE54	63	ASV1710	Acidobacteriota	Acidobacteriae	Acidobacteriales	Acidobacteriaceae_(Subgroup_1)	Granulicella						ASV79	Bacteroidota	Bacteroidia	Chitinophagales	Chitinophagaceae	Parafilimonas						ASV79	Bacteroidota	Bacteroidia	Chitinophagales	Chitinophagaceae	Parafilimonas
		ASV2369	Acidobacteriota	Acidobacteriae	Acidobacteriales	Acidobacteriaceae_(Subgroup_1)	Granulicella						ASV80	Bacteroidota	Bacteroidia	Cytophagales	Spirosomaceae	Dyadobacter						ASV80	Bacteroidota	Bacteroidia	Cytophagales	Spirosomaceae	Dyadobacter
		ASV2330	Actinobacteriota	Actinobacteria	Frankiales	Nakamurellaceae	Nakamurella						ASV81	Proteobacteria	Alphaproteobacteria	Sphingomonadales	Sphingomonadaceae	Sphingobium						ASV81	Proteobacteria	Alphaproteobacteria	Sphingomonadales	Sphingomonadaceae	Sphingobium
		ASV1190	Actinobacteriota	Actinobacteria	Micrococcales	Microbacteriaceae	Curtobacterium						ASV82	Bacteroidota	Bacteroidia	Flavobacteriales	Flavobacteriaceae	Flavobacterium						ASV82	Bacteroidota	Bacteroidia	Flavobacteriales	Flavobacteriaceae	Flavobacterium
		ASV3608	Actinobacteriota	Actinobacteria	Micrococcales	Micrococcaceae	unid. Micrococcaeae						ASV83	Proteobacteria	Alphaproteobacteria	Caulobacterales	Caulobacteraceae	Asticcacaulis						ASV83	Proteobacteria	Alphaproteobacteria	Caulobacterales	Caulobacteraceae	Asticcacaulis
		ASV3317	Actinobacteriota	Actinobacteria	Corynebacteriales	Corynebacteriaceae	Corynebacterium						ASV84	Bacteroidota	Bacteroidia	Chitinophagales	Chitinophagaceae	Parafilimonas						ASV84	Bacteroidota	Bacteroidia	Chitinophagales	Chitinophagaceae	Parafilimonas
		ASV3574	Actinobacteriota	Actinobacteria	Streptomycetales	Streptomycetaceae	Streptomyces						ASV85	Patescibacteria	Saccharimonadia	Saccharimonadales	Saccharimonadaceae	TM7a						ASV85	Patescibacteria	Saccharimonadia	Saccharimonadales	Saccharimonadaceae	TM7a
		ASV2411	Actinobacteriota	Acidimicrobiia	Microtrichales	uncultured	uncultured						ASV86	Proteobacteria	Gammaproteobacteria	Burkholderiales	Burkholderiaceae	Burkholderia-Caballeronia-Paraburkholderia						ASV86	Proteobacteria	Gammaproteobacteria	Burkholderiales	Burkholderiaceae	Burkholderia-Caballeronia-Paraburkholderia
		ASV2897	Actinobacteriota	Actinobacteria	Micrococcales	Promicromonosporaceae	Cellulosimicrobium						ASV87	Proteobacteria	Gammaproteobacteria	Enterobacterales	Erwiniaceae	Pantoea						ASV87	Proteobacteria	Gammaproteobacteria	Enterobacterales	Erwiniaceae	Pantoea
		ASV1803	Actinobacteriota	Actinobacteria	Micrococcales	Demequinaceae	Demequina						ASV88	Proteobacteria	Gammaproteobacteria	Enterobacterales	Enterobacteriaceae	Enterobacter						ASV88	Proteobacteria	Gammaproteobacteria	Enterobacterales	Enterobacteriaceae	Enterobacter
		ASV1329	Bacteroidota	Bacteroidia	Cytophagales	Cyclobacteriaceae	Algoriphagus						ASV89	Bacteroidota	Bacteroidia	Flavobacteriales	Flavobacteriaceae	Flavobacterium						ASV89	Bacteroidota	Bacteroidia	Flavobacteriales	Flavobacteriaceae	Flavobacterium
		ASV1186	Bacteroidota	Bacteroidia	Flavobacteriales	Weeksellaceae	Chryseobacterium						ASV90	Proteobacteria	Alphaproteobacteria	Sphingomonadales	Sphingomonadaceae	Novosphingobium						ASV90	Proteobacteria	Alphaproteobacteria	Sphingomonadales	Sphingomonadaceae	Novosphingobium
		ASV2683	Bacteroidota	Bacteroidia	Flavobacteriales	Flavobacteriaceae	Arenibacter						ASV91	Proteobacteria	Alphaproteobacteria	Rhizobiales	Rhizobiaceae	Mesorhizobium						ASV91	Proteobacteria	Alphaproteobacteria	Rhizobiales	Rhizobiaceae	Mesorhizobium
		ASV1220	Bacteroidota	Bacteroidia	Cytophagales	Cytophagaceae	Cytophaga						ASV92	Proteobacteria	Gammaproteobacteria	Burkholderiales	Methylophilaceae	Methylotenera						ASV92	Proteobacteria	Gammaproteobacteria	Burkholderiales	Methylophilaceae	Methylotenera
		ASV2171	Bacteroidota	Bacteroidia	Cytophagales	Cyclobacteriaceae	Algoriphagus						ASV93	Planctomycetota	Planctomycetes	Pirellulales	Pirellulaceae	Pir4_lineage						ASV93	Planctomycetota	Planctomycetes	Pirellulales	Pirellulaceae	Pir4_lineage
		ASV1108	Bacteroidota	Bacteroidia	Flavobacteriales	Flavobacteriaceae	Vitellibacter						ASV94	Verrucomicrobiota	Verrucomicrobiae	Pedosphaerales	Pedosphaeraceae	Pedosphaeraceae						ASV94	Verrucomicrobiota	Verrucomicrobiae	Pedosphaerales	Pedosphaeraceae	Pedosphaeraceae
		ASV2093	Bacteroidota	Bacteroidia	Flavobacteriales	Flavobacteriaceae	Arenibacter						ASV95	Bacteroidota	Bacteroidia	Chitinophagales	Chitinophagaceae	Haoranjiania						ASV95	Bacteroidota	Bacteroidia	Chitinophagales	Chitinophagaceae	Haoranjiania
		ASV854	Bacteroidota	Bacteroidia	Flavobacteriales	Flavobacteriaceae	Arenibacter						ASV96	Proteobacteria	Alphaproteobacteria	Rhizobiales	Rhizobiaceae	Ochrobactrum						ASV96	Proteobacteria	Alphaproteobacteria	Rhizobiales	Rhizobiaceae	Ochrobactrum
		ASV1866	Bacteroidota	Bacteroidia	Cytophagales	Cyclobacteriaceae	Algoriphagus						ASV97	Proteobacteria	Gammaproteobacteria	Legionellales	Legionellaceae	Legionella						ASV97	Proteobacteria	Gammaproteobacteria	Legionellales	Legionellaceae	Legionella
		ASV960	Bacteroidota	Bacteroidia	Flavobacteriales	Flavobacteriaceae	Arenibacter						ASV98	Bacteroidota	Bacteroidia	Chitinophagales	Chitinophagaceae	Parafilimonas						ASV98	Bacteroidota	Bacteroidia	Chitinophagales	Chitinophagaceae	Parafilimonas
		ASV3472	Bacteroidota	Bacteroidia	Cytophagales	Microscillaceae	uncultured						ASV99	Bacteroidota	Bacteroidia	Chitinophagales	Chitinophagaceae	Edaphobaculum						ASV99	Bacteroidota	Bacteroidia	Chitinophagales	Chitinophagaceae	Edaphobaculum
		ASV1318	Bacteroidota	Bacteroidia	Chitinophagales	Chitinophagaceae	Puia						ASV100	Bacteroidota	Bacteroidia	Flavobacteriales	Flavobacteriaceae	Flavobacterium						ASV100	Bacteroidota	Bacteroidia	Flavobacteriales	Flavobacteriaceae	Flavobacterium
		ASV1849	Bacteroidota	Bacteroidia	Cytophagales	Cyclobacteriaceae	Algoriphagus						ASV101	Verrucomicrobiota	Verrucomicrobiae	Opitutales	Opitutaceae	Opitutus						ASV101	Verrucomicrobiota	Verrucomicrobiae	Opitutales	Opitutaceae	Opitutus
		ASV1277	Bacteroidota	Bacteroidia	Flavobacteriales	Flavobacteriaceae	Arenibacter						ASV102	Verrucomicrobiota	Verrucomicrobiae	Pedosphaerales	Pedosphaeraceae	uncultured						ASV102	Verrucomicrobiota	Verrucomicrobiae	Pedosphaerales	Pedosphaeraceae	uncultured
		ASV3526	Bdellovibrionota	Bdellovibrionia	Bacteriovoracales	Bacteriovoracaceae	Peredibacter						ASV103	Proteobacteria	Alphaproteobacteria	Sphingomonadales	Sphingomonadaceae	Novosphingobium						ASV103	Proteobacteria	Alphaproteobacteria	Sphingomonadales	Sphingomonadaceae	Novosphingobium
		ASV937	Cyanobacteria	Sericytochromatia	Sericytochromatia	Sericytochromatia	Sericytochromatia						ASV104	Bacteroidota	Bacteroidia	Flavobacteriales	Flavobacteriaceae	Flavobacterium						ASV104	Bacteroidota	Bacteroidia	Flavobacteriales	Flavobacteriaceae	Flavobacterium
		ASV15183	Cyanobacteria	Cyanobacteriia	Phormidesmiales	Nodosilineaceae	Nodosilinea_PCC-7104						ASV105	Proteobacteria	Alphaproteobacteria	Caulobacterales	Caulobacteraceae	Asticcacaulis						ASV105	Proteobacteria	Alphaproteobacteria	Caulobacterales	Caulobacteraceae	Asticcacaulis
		ASV1062	Dependentiae	Babeliae	Babeliales	unid. Babeliales	unid. Babeliales						ASV106	Verrucomicrobiota	Verrucomicrobiae	Verrucomicrobiales	Rubritaleaceae	Luteolibacter						ASV106	Verrucomicrobiota	Verrucomicrobiae	Verrucomicrobiales	Rubritaleaceae	Luteolibacter
		ASV1528	Firmicutes	Bacilli	Bacillales	Bacillaceae	Bacillus						ASV107	Bacteroidota	Bacteroidia	Chitinophagales	Chitinophagaceae	Chitinophaga						ASV107	Bacteroidota	Bacteroidia	Chitinophagales	Chitinophagaceae	Chitinophaga
		ASV1306	Firmicutes	Bacilli	Bacillales	Planococcaceae	Lysinibacillus						ASV108	Verrucomicrobiota	Verrucomicrobiae	Pedosphaerales	Pedosphaeraceae	uncultured						ASV108	Verrucomicrobiota	Verrucomicrobiae	Pedosphaerales	Pedosphaeraceae	uncultured
		ASV1729	Patescibacteria	Saccharimonadia	Saccharimonadales	Saccharimonadaceae	TM7a						ASV109	Proteobacteria	Alphaproteobacteria	Rhodobacterales	Rhodobacteraceae	Paracoccus						ASV109	Proteobacteria	Alphaproteobacteria	Rhodobacterales	Rhodobacteraceae	Paracoccus
		ASV1299	Patescibacteria	Saccharimonadia	Saccharimonadales	Saccharimonadaceae	TM7a						ASV110	Bacteroidota	Bacteroidia	Chitinophagales	Chitinophagaceae	Taibaiella						ASV110	Bacteroidota	Bacteroidia	Chitinophagales	Chitinophagaceae	Taibaiella
		ASV1981	Planctomycetota	Planctomycetes	Pirellulales	Pirellulaceae	Rhodopirellula						ASV111	Actinobacteriota	Actinobacteria	Micrococcales	Microbacteriaceae	Microbacterium						ASV111	Actinobacteriota	Actinobacteria	Micrococcales	Microbacteriaceae	Microbacterium
		ASV1608	Planctomycetota	Planctomycetes	Pirellulales	Pirellulaceae	Pirellula						ASV112	Proteobacteria	Alphaproteobacteria	Sphingomonadales	Sphingomonadaceae	Sphingobium						ASV112	Proteobacteria	Alphaproteobacteria	Sphingomonadales	Sphingomonadaceae	Sphingobium
		ASV839	Planctomycetota	Planctomycetes	Planctomycetales	Rubinisphaeraceae	Planctomicrobium						ASV113	Bacteroidota	Bacteroidia	Cytophagales	Spirosomaceae	Dyadobacter						ASV113	Bacteroidota	Bacteroidia	Cytophagales	Spirosomaceae	Dyadobacter
		ASV1656	Planctomycetota	Planctomycetes	Pirellulales	Pirellulaceae	uncultured						ASV114	Proteobacteria	Alphaproteobacteria	Rhizobiales	Rhizobiaceae	Ochrobactrum						ASV114	Proteobacteria	Alphaproteobacteria	Rhizobiales	Rhizobiaceae	Ochrobactrum
		ASV524	Planctomycetota	Planctomycetes	Pirellulales	Pirellulaceae	Pir4_lineage						ASV115	Firmicutes	Bacilli	Bacillales	Bacillaceae	Bacillus						ASV115	Firmicutes	Bacilli	Bacillales	Bacillaceae	Bacillus
		ASV1966	Planctomycetota	Planctomycetes	Isosphaerales	Isosphaeraceae	Paludisphaera						ASV116	Proteobacteria	Alphaproteobacteria	Sphingomonadales	Sphingomonadaceae	Sphingobium						ASV116	Proteobacteria	Alphaproteobacteria	Sphingomonadales	Sphingomonadaceae	Sphingobium
		ASV2531	Planctomycetota	Planctomycetes	Pirellulales	Pirellulaceae	Pirellula						ASV117	Proteobacteria	Gammaproteobacteria	Cellvibrionales	Cellvibrionaceae	Cellvibrio						ASV117	Proteobacteria	Gammaproteobacteria	Cellvibrionales	Cellvibrionaceae	Cellvibrio
		ASV2487	Planctomycetota	Planctomycetes	Planctomycetales	Rubinisphaeraceae	Rubinisphaera						ASV118	Proteobacteria	Gammaproteobacteria	Salinisphaerales	Solimonadaceae	Alkanibacter						ASV118	Proteobacteria	Gammaproteobacteria	Salinisphaerales	Solimonadaceae	Alkanibacter
		ASV2955	Planctomycetota	Planctomycetes	Pirellulales	Pirellulaceae	Rhodopirellula						ASV119	Verrucomicrobiota	Lentisphaeria	SS1-B-02-17	SS1-B-02-17	SS1-B-02-17						ASV119	Verrucomicrobiota	Lentisphaeria	SS1-B-02-17	SS1-B-02-17	SS1-B-02-17
		ASV727	Planctomycetota	Planctomycetes	Pirellulales	Pirellulaceae	Pir4_lineage						ASV120	Actinobacteriota	Actinobacteria	Corynebacteriales	Mycobacteriaceae	Mycobacterium						ASV120	Actinobacteriota	Actinobacteria	Corynebacteriales	Mycobacteriaceae	Mycobacterium
		ASV1142	Planctomycetota	Planctomycetes	Planctomycetales	Rubinisphaeraceae	Rubinisphaera						ASV121	Patescibacteria	Saccharimonadia	Saccharimonadales								ASV121	Patescibacteria	Saccharimonadia	Saccharimonadales
		ASV3631	Planctomycetota	Planctomycetes	Isosphaerales	Isosphaeraceae	uncultured						ASV122	Proteobacteria	Gammaproteobacteria	Alteromonadales	Alteromonadaceae	Rheinheimera						ASV122	Proteobacteria	Gammaproteobacteria	Alteromonadales	Alteromonadaceae	Rheinheimera
		ASV2242	Planctomycetota	Planctomycetes	Pirellulales	Pirellulaceae	Rhodopirellula						ASV123	Proteobacteria	Alphaproteobacteria	Rhizobiales	Devosiaceae	Devosia						ASV123	Proteobacteria	Alphaproteobacteria	Rhizobiales	Devosiaceae	Devosia
		ASV2028	Proteobacteria	Gammaproteobacteria	Alteromonadales	Alteromonadaceae	Rheinheimera						ASV124	Proteobacteria	Gammaproteobacteria	Enterobacterales	Enterobacteriaceae	Enterobacter						ASV124	Proteobacteria	Gammaproteobacteria	Enterobacterales	Enterobacteriaceae	Enterobacter
		ASV3211	Proteobacteria	Alphaproteobacteria	Rickettsiales	Candidatus_Hepatincola	Candidatus_Hepatincola						ASV125	Bacteroidota	Bacteroidia	Chitinophagales	Chitinophagaceae							ASV125	Bacteroidota	Bacteroidia	Chitinophagales	Chitinophagaceae
		ASV1449	Proteobacteria	Gammaproteobacteria	Legionellales	Legionellaceae	Legionella						ASV126	Proteobacteria	Gammaproteobacteria	Cellvibrionales	Cellvibrionaceae	Cellvibrio						ASV126	Proteobacteria	Gammaproteobacteria	Cellvibrionales	Cellvibrionaceae	Cellvibrio
		ASV2413	Proteobacteria	Gammaproteobacteria	Burkholderiales	Alcaligenaceae	unid. Alcaligenaceae						ASV127	Patescibacteria	Saccharimonadia	Saccharimonadales								ASV127	Patescibacteria	Saccharimonadia	Saccharimonadales
		ASV1387	Proteobacteria	Alphaproteobacteria	Rhizobiales	Rhizobiaceae	unid. Rhizobiaceae						ASV128	Proteobacteria	Gammaproteobacteria	Xanthomonadales	Xanthomonadaceae	Stenotrophomonas						ASV128	Proteobacteria	Gammaproteobacteria	Xanthomonadales	Xanthomonadaceae	Stenotrophomonas
		ASV2040	Proteobacteria	Gammaproteobacteria	Alteromonadales	Alteromonadaceae	Rheinheimera						ASV129	Verrucomicrobiota	Verrucomicrobiae	Chthoniobacterales	Xiphinematobacteraceae	Candidatus_Xiphinematobacter						ASV129	Verrucomicrobiota	Verrucomicrobiae	Chthoniobacterales	Xiphinematobacteraceae	Candidatus_Xiphinematobacter
		ASV1860	Proteobacteria	Alphaproteobacteria	Rhizobiales	Rhizobiaceae	Allorhizobium-Neorhizobium-Pararhizobium-Rhizobium						ASV130	Proteobacteria	Gammaproteobacteria	Enterobacterales	Enterobacteriaceae	Enterobacter						ASV130	Proteobacteria	Gammaproteobacteria	Enterobacterales	Enterobacteriaceae	Enterobacter
		ASV2815	Proteobacteria	Alphaproteobacteria	unid. Alphaproteobacteria	unid. Alphaproteobacteria	unid. Alphaproteobacteria						ASV131	Actinobacteriota	Actinobacteria	Corynebacteriales	Mycobacteriaceae	Mycobacterium						ASV131	Actinobacteriota	Actinobacteria	Corynebacteriales	Mycobacteriaceae	Mycobacterium
		ASV2847	Proteobacteria	Gammaproteobacteria	unid. Gammaproteobacteria	unid. Gammaproteobacteria	unid. Gammaproteobacteria						ASV132	Verrucomicrobiota	Lentisphaeria	SS1-B-02-17	SS1-B-02-17	SS1-B-02-17						ASV132	Verrucomicrobiota	Lentisphaeria	SS1-B-02-17	SS1-B-02-17	SS1-B-02-17
		ASV2638	Proteobacteria	Gammaproteobacteria	Salinisphaerales	Solimonadaceae	Nevskia						ASV133	Proteobacteria	Gammaproteobacteria	Salinisphaerales	Solimonadaceae	Solimonas						ASV133	Proteobacteria	Gammaproteobacteria	Salinisphaerales	Solimonadaceae	Solimonas
		ASV2334	Proteobacteria	Alphaproteobacteria	Rhizobiales	Beijerinckiaceae	unid. Beijerinciaceae						ASV134	Bacteroidota	Bacteroidia	Cytophagales	Spirosomaceae	Dyadobacter						ASV134	Bacteroidota	Bacteroidia	Cytophagales	Spirosomaceae	Dyadobacter
		ASV820	Proteobacteria	Alphaproteobacteria	unid. Alphaproteobacteria	unid. Alphaproteobacteria	unid. Alphaproteobacteria						ASV135	Proteobacteria	Gammaproteobacteria	Burkholderiales	Comamonadaceae							ASV135	Proteobacteria	Gammaproteobacteria	Burkholderiales	Comamonadaceae
		ASV667	Proteobacteria	Gammaproteobacteria	Legionellales	Legionellaceae	Legionella						ASV136	Proteobacteria	Gammaproteobacteria	Burkholderiales	Alcaligenaceae	Achromobacter						ASV136	Proteobacteria	Gammaproteobacteria	Burkholderiales	Alcaligenaceae	Achromobacter
		ASV1273	Proteobacteria	Alphaproteobacteria	Azospirillales	Azospirillaceae	Skermanella						ASV137	Proteobacteria	Alphaproteobacteria	Rhodobacterales	Rhodobacteraceae							ASV137	Proteobacteria	Alphaproteobacteria	Rhodobacterales	Rhodobacteraceae
		ASV1692	Verrucomicrobiota	Verrucomicrobiae	Pedosphaerales	Pedosphaeraceae	unid. Pedosphaeraceae						ASV138	Actinobacteriota	Actinobacteria	Corynebacteriales	Mycobacteriaceae	Mycobacterium						ASV138	Actinobacteriota	Actinobacteria	Corynebacteriales	Mycobacteriaceae	Mycobacterium
		ASV3330	Verrucomicrobiota	Verrucomicrobiae	Verrucomicrobiales	Verrucomicrobiaceae	Prosthecobacter						ASV139	Proteobacteria	Alphaproteobacteria	Rhizobiales	Rhizobiaceae	Ochrobactrum						ASV139	Proteobacteria	Alphaproteobacteria	Rhizobiales	Rhizobiaceae	Ochrobactrum
		ASV1091	Verrucomicrobiota	Verrucomicrobiae	Verrucomicrobiales	Verrucomicrobiaceae	Prosthecobacter						ASV140	Armatimonadota	Fimbriimonadia	Fimbriimonadales	Fimbriimonadaceae	Fimbriimonadaceae						ASV140	Armatimonadota	Fimbriimonadia	Fimbriimonadales	Fimbriimonadaceae	Fimbriimonadaceae
		ASV1210	Verrucomicrobiota	Verrucomicrobiae	Verrucomicrobiales	Verrucomicrobiaceae	Prosthecobacter						ASV141	Proteobacteria	Gammaproteobacteria	Pseudomonadales	Moraxellaceae	Psychrobacter						ASV141	Proteobacteria	Gammaproteobacteria	Pseudomonadales	Moraxellaceae	Psychrobacter
													ASV142	Armatimonadota	Fimbriimonadia	Fimbriimonadales	Fimbriimonadaceae	Fimbriimonadaceae						ASV142	Armatimonadota	Fimbriimonadia	Fimbriimonadales	Fimbriimonadaceae	Fimbriimonadaceae
WS_MIX2 WS_POE54	4	ASV1018	Verrucomicrobiota	Verrucomicrobiae	Verrucomicrobiales	Verrucomicrobiaceae	Prosthecobacter						ASV143	Actinobacteriota	Actinobacteria	Corynebacteriales	Nocardiaceae	Rhodococcus						ASV143	Actinobacteriota	Actinobacteria	Corynebacteriales	Nocardiaceae	Rhodococcus
		ASV207	Verrucomicrobiota	Verrucomicrobiae	Opitutales	Opitutaceae	Lacunisphaera						ASV144	Bacteroidota	Bacteroidia	Flavobacteriales	Flavobacteriaceae	Flavobacterium						ASV144	Bacteroidota	Bacteroidia	Flavobacteriales	Flavobacteriaceae	Flavobacterium
		ASV383	Actinobacteriota	Actinobacteria	Corynebacteriales	Mycobacteriaceae	Mycobacterium						ASV145	Bacteroidota	Bacteroidia	Chitinophagales	Chitinophagaceae	Parafilimonas						ASV145	Bacteroidota	Bacteroidia	Chitinophagales	Chitinophagaceae	Parafilimonas
		ASV877	Bacteroidota	Bacteroidia	Flavobacteriales	Weeksellaceae	Moheibacter						ASV146	Proteobacteria	Gammaproteobacteria	Cellvibrionales	Cellvibrionaceae	Cellvibrio						ASV146	Proteobacteria	Gammaproteobacteria	Cellvibrionales	Cellvibrionaceae	Cellvibrio
WS_POE54 WS_PSE31B	1	ASV1046	Bacteroidota	Bacteroidia	Flavobacteriales	Flavobacteriaceae	Flavobacterium						ASV147	Proteobacteria	Alphaproteobacteria	Rhizobiales	Devosiaceae	Devosia						ASV148	Acidobacteriota	Acidobacteriae	Acidobacteriales	Acidobacteriaceae_(Subgroup_1)	Occallatibacter
													ASV148	Acidobacteriota	Acidobacteriae	Acidobacteriales	Acidobacteriaceae_(Subgroup_1)	Occallatibacter						ASV149	Bacteroidota	Bacteroidia	Flavobacteriales	Flavobacteriaceae	Flavobacterium
													ASV149	Bacteroidota	Bacteroidia	Flavobacteriales	Flavobacteriaceae	Flavobacterium						ASV150	Proteobacteria	Gammaproteobacteria	Burkholderiales	Burkholderiaceae	Pandoraea
													ASV150	Proteobacteria	Gammaproteobacteria	Burkholderiales	Burkholderiaceae	Pandoraea						ASV151	Proteobacteria	Gammaproteobacteria	Legionellales	Legionellaceae	Legionella
													ASV151	Proteobacteria	Gammaproteobacteria	Legionellales	Legionellaceae	Legionella						ASV152	Planctomycetota	Planctomycetes	Planctomycetales	Rubinisphaeraceae
													ASV152	Planctomycetota	Planctomycetes	Planctomycetales	Rubinisphaeraceae							ASV153	Proteobacteria	Alphaproteobacteria	Sphingomonadales	Sphingomonadaceae
													ASV153	Proteobacteria	Alphaproteobacteria	Sphingomonadales	Sphingomonadaceae							ASV154	Proteobacteria	Gammaproteobacteria	Burkholderiales	Alcaligenaceae	Achromobacter
													ASV154	Proteobacteria	Gammaproteobacteria	Burkholderiales	Alcaligenaceae	Achromobacter						ASV155	Proteobacteria	Alphaproteobacteria	Rickettsiales	Mitochondria	Mitochondria
													ASV155	Proteobacteria	Alphaproteobacteria	Rickettsiales	Mitochondria	Mitochondria						ASV156	Proteobacteria	Alphaproteobacteria	Sphingomonadales	Sphingomonadaceae	Sphingobium
													ASV156	Proteobacteria	Alphaproteobacteria	Sphingomonadales	Sphingomonadaceae	Sphingobium						ASV157	Verrucomicrobiota	Verrucomicrobiae	Chthoniobacterales	Terrimicrobiaceae	Terrimicrobium
													ASV157	Verrucomicrobiota	Verrucomicrobiae	Chthoniobacterales	Terrimicrobiaceae	Terrimicrobium						ASV158	Actinobacteriota	Actinobacteria	Corynebacteriales	Mycobacteriaceae	Mycobacterium
													ASV158	Actinobacteriota	Actinobacteria	Corynebacteriales	Mycobacteriaceae	Mycobacterium						ASV159	Planctomycetota	Planctomycetes	Planctomycetales	Schlesneriaceae	Planctopirus
													ASV159	Planctomycetota	Planctomycetes	Planctomycetales	Schlesneriaceae	Planctopirus						ASV160	Actinobacteriota	Actinobacteria	Corynebacteriales	Mycobacteriaceae	Mycobacterium
													ASV160	Actinobacteriota	Actinobacteria	Corynebacteriales	Mycobacteriaceae	Mycobacterium						ASV161	Proteobacteria	Gammaproteobacteria	Salinisphaerales	Solimonadaceae	Alkanibacter
													ASV161	Proteobacteria	Gammaproteobacteria	Salinisphaerales	Solimonadaceae	Alkanibacter						ASV162	Proteobacteria	Alphaproteobacteria	Rhizobiales	Kaistiaceae	Kaistia
													ASV162	Proteobacteria	Alphaproteobacteria	Rhizobiales	Kaistiaceae	Kaistia						ASV163	Verrucomicrobiota	Verrucomicrobiae	Pedosphaerales	Pedosphaeraceae	Pedosphaeraceae
													ASV163	Verrucomicrobiota	Verrucomicrobiae	Pedosphaerales	Pedosphaeraceae	Pedosphaeraceae						ASV164	Proteobacteria	Gammaproteobacteria	Pseudomonadales	Pseudomonadaceae	Pseudomonas
													ASV164	Proteobacteria	Gammaproteobacteria	Pseudomonadales	Pseudomonadaceae	Pseudomonas						ASV165	Proteobacteria	Alphaproteobacteria	Acetobacterales	Acetobacteraceae	Roseomonas
													ASV165	Proteobacteria	Alphaproteobacteria	Acetobacterales	Acetobacteraceae	Roseomonas						ASV166	Bacteroidota	Bacteroidia	Cytophagales	Spirosomaceae	uncultured
													ASV166	Bacteroidota	Bacteroidia	Cytophagales	Spirosomaceae	uncultured						ASV167	Verrucomicrobiota	Verrucomicrobiae	Opitutales	Opitutaceae	IMCC26134
													ASV167	Verrucomicrobiota	Verrucomicrobiae	Opitutales	Opitutaceae	IMCC26134						ASV168	Proteobacteria	Gammaproteobacteria	Burkholderiales	Oxalobacteraceae
													ASV168	Proteobacteria	Gammaproteobacteria	Burkholderiales	Oxalobacteraceae							ASV169	Proteobacteria	Gammaproteobacteria	Enterobacterales	Enterobacteriaceae	Enterobacter
													ASV169	Proteobacteria	Gammaproteobacteria	Enterobacterales	Enterobacteriaceae	Enterobacter						ASV170	Bacteroidota	Bacteroidia	Cytophagales	Spirosomaceae	Dyadobacter
													ASV170	Bacteroidota	Bacteroidia	Cytophagales	Spirosomaceae	Dyadobacter						ASV171	Proteobacteria	Alphaproteobacteria	Rhizobiales	Rhizobiaceae
													ASV171	Proteobacteria	Alphaproteobacteria	Rhizobiales	Rhizobiaceae							ASV172	Bacteroidota	Bacteroidia	Chitinophagales	Chitinophagaceae	Ferruginibacter
													ASV172	Bacteroidota	Bacteroidia	Chitinophagales	Chitinophagaceae	Ferruginibacter						ASV173	Proteobacteria	Gammaproteobacteria	Enterobacterales	Enterobacteriaceae	Enterobacter
													ASV173	Proteobacteria	Gammaproteobacteria	Enterobacterales	Enterobacteriaceae	Enterobacter						ASV174	Proteobacteria	Gammaproteobacteria	Legionellales	Legionellaceae	Legionella
													ASV174	Proteobacteria	Gammaproteobacteria	Legionellales	Legionellaceae	Legionella						ASV175	Bacteroidota	Bacteroidia	Flavobacteriales	Weeksellaceae	Chryseobacterium
													ASV175	Bacteroidota	Bacteroidia	Flavobacteriales	Weeksellaceae	Chryseobacterium						ASV176	Verrucomicrobiota	Verrucomicrobiae	Opitutales	Opitutaceae	uncultured
													ASV176	Verrucomicrobiota	Verrucomicrobiae	Opitutales	Opitutaceae	uncultured						ASV177	Proteobacteria	Gammaproteobacteria	Burkholderiales	Burkholderiaceae	Pandoraea
													ASV177	Proteobacteria	Gammaproteobacteria	Burkholderiales	Burkholderiaceae	Pandoraea						ASV178	Bacteroidota	Bacteroidia	Sphingobacteriales	Sphingobacteriaceae	Mucilaginibacter
													ASV178	Bacteroidota	Bacteroidia	Sphingobacteriales	Sphingobacteriaceae	Mucilaginibacter						ASV179	Bacteroidota	Bacteroidia	Chitinophagales	Chitinophagaceae	Chitinophaga
													ASV179	Bacteroidota	Bacteroidia	Chitinophagales	Chitinophagaceae	Chitinophaga						ASV180	Proteobacteria	Alphaproteobacteria	Rhodobacterales	Rhodobacteraceae
													ASV180	Proteobacteria	Alphaproteobacteria	Rhodobacterales	Rhodobacteraceae							ASV181	Proteobacteria	Gammaproteobacteria	Pseudomonadales	Pseudomonadaceae	Pseudomonas
													ASV181	Proteobacteria	Gammaproteobacteria	Pseudomonadales	Pseudomonadaceae	Pseudomonas						ASV182	Proteobacteria	Gammaproteobacteria	Burkholderiales	Methylophilaceae	Methylophilus
													ASV182	Proteobacteria	Gammaproteobacteria	Burkholderiales	Methylophilaceae	Methylophilus						ASV183	Verrucomicrobiota	Verrucomicrobiae	Pedosphaerales	Pedosphaeraceae	uncultured
													ASV183	Verrucomicrobiota	Verrucomicrobiae	Pedosphaerales	Pedosphaeraceae	uncultured						ASV184	Bacteroidota	Bacteroidia	Cytophagales	Spirosomaceae	Dyadobacter
													ASV184	Bacteroidota	Bacteroidia	Cytophagales	Spirosomaceae	Dyadobacter						ASV185	Verrucomicrobiota	Verrucomicrobiae	Pedosphaerales	Pedosphaeraceae	uncultured
													ASV185	Verrucomicrobiota	Verrucomicrobiae	Pedosphaerales	Pedosphaeraceae	uncultured						ASV186	Planctomycetota	Planctomycetes	Isosphaerales	Isosphaeraceae	Aquisphaera
													ASV186	Planctomycetota	Planctomycetes	Isosphaerales	Isosphaeraceae	Aquisphaera						ASV187	Bacteroidota	Bacteroidia	Flavobacteriales	Flavobacteriaceae	Flavobacterium
													ASV187	Bacteroidota	Bacteroidia	Flavobacteriales	Flavobacteriaceae	Flavobacterium						ASV188	Proteobacteria	Gammaproteobacteria	Pseudomonadales	Pseudomonadaceae	Pseudomonas
													ASV188	Proteobacteria	Gammaproteobacteria	Pseudomonadales	Pseudomonadaceae	Pseudomonas						ASV189	Verrucomicrobiota	Verrucomicrobiae	Opitutales	Opitutaceae	Opitutus
													ASV189	Verrucomicrobiota	Verrucomicrobiae	Opitutales	Opitutaceae	Opitutus						ASV190	Bacteroidota	Bacteroidia	Flavobacteriales	Flavobacteriaceae	Flavobacterium
													ASV190	Bacteroidota	Bacteroidia	Flavobacteriales	Flavobacteriaceae	Flavobacterium						ASV191	Dependentiae	Babeliae	Babeliales	Vermiphilaceae	Vermiphilaceae
													ASV191	Dependentiae	Babeliae	Babeliales	Vermiphilaceae	Vermiphilaceae						ASV192	Proteobacteria	Gammaproteobacteria	Enterobacterales	Enterobacteriaceae	Enterobacter
													ASV192	Proteobacteria	Gammaproteobacteria	Enterobacterales	Enterobacteriaceae	Enterobacter						ASV193	Planctomycetota	Planctomycetes	Planctomycetales	Schlesneriaceae	Planctopirus
													ASV193	Planctomycetota	Planctomycetes	Planctomycetales	Schlesneriaceae	Planctopirus						ASV194	Proteobacteria	Gammaproteobacteria	Burkholderiales	Comamonadaceae
													ASV194	Proteobacteria	Gammaproteobacteria	Burkholderiales	Comamonadaceae							ASV195	Dependentiae	Babeliae	Babeliales
													ASV195	Dependentiae	Babeliae	Babeliales								ASV196	Proteobacteria	Alphaproteobacteria	Sphingomonadales	Sphingomonadaceae	Novosphingobium
													ASV196	Proteobacteria	Alphaproteobacteria	Sphingomonadales	Sphingomonadaceae	Novosphingobium						ASV197	Proteobacteria	Gammaproteobacteria	Burkholderiales	Oxalobacteraceae	Herminiimonas
													ASV197	Proteobacteria	Gammaproteobacteria	Burkholderiales	Oxalobacteraceae	Herminiimonas						ASV198	Proteobacteria	Gammaproteobacteria	Diplorickettsiales	Diplorickettsiaceae	Aquicella
													ASV198	Proteobacteria	Gammaproteobacteria	Diplorickettsiales	Diplorickettsiaceae	Aquicella						ASV199	Proteobacteria	Alphaproteobacteria	Parvibaculales	Parvibaculaceae	Parvibaculum
													ASV199	Proteobacteria	Alphaproteobacteria	Parvibaculales	Parvibaculaceae	Parvibaculum						ASV200	Verrucomicrobiota	Lentisphaeria	SS1-B-02-17	SS1-B-02-17	SS1-B-02-17
													ASV200	Verrucomicrobiota	Lentisphaeria	SS1-B-02-17	SS1-B-02-17	SS1-B-02-17						ASV201	Verrucomicrobiota	Lentisphaeria	SS1-B-02-17	SS1-B-02-17	SS1-B-02-17
													ASV201	Verrucomicrobiota	Lentisphaeria	SS1-B-02-17	SS1-B-02-17	SS1-B-02-17						ASV202	Chloroflexi	Anaerolineae	Caldilineales	Caldilineaceae	uncultured
													ASV202	Chloroflexi	Anaerolineae	Caldilineales	Caldilineaceae	uncultured						ASV203	Dependentiae	Babeliae	Babeliales	Vermiphilaceae	Vermiphilaceae
													ASV203	Dependentiae	Babeliae	Babeliales	Vermiphilaceae	Vermiphilaceae						ASV204	Proteobacteria	Alphaproteobacteria	Rhodospirillales	uncultured	uncultured
													ASV204	Proteobacteria	Alphaproteobacteria	Rhodospirillales	uncultured	uncultured						ASV205	Proteobacteria	Alphaproteobacteria	Parvibaculales	Parvibaculaceae	Parvibaculum
													ASV205	Proteobacteria	Alphaproteobacteria	Parvibaculales	Parvibaculaceae	Parvibaculum						ASV206	Proteobacteria	Alphaproteobacteria	Rhizobiales	Devosiaceae	Devosia
													ASV206	Proteobacteria	Alphaproteobacteria	Rhizobiales	Devosiaceae	Devosia						ASV207	Verrucomicrobiota	Verrucomicrobiae	Opitutales	Opitutaceae	Lacunisphaera
													ASV207	Verrucomicrobiota	Verrucomicrobiae	Opitutales	Opitutaceae	Lacunisphaera						ASV208	Verrucomicrobiota	Verrucomicrobiae	Opitutales	Opitutaceae	Cephaloticoccus
													ASV208	Verrucomicrobiota	Verrucomicrobiae	Opitutales	Opitutaceae	Cephaloticoccus						ASV209	Firmicutes	Bacilli	Paenibacillales	Paenibacillaceae	Paenibacillus
													ASV209	Firmicutes	Bacilli	Paenibacillales	Paenibacillaceae	Paenibacillus						ASV210	Proteobacteria	Gammaproteobacteria	Burkholderiales	Comamonadaceae	Variovorax
													ASV210	Proteobacteria	Gammaproteobacteria	Burkholderiales	Comamonadaceae	Variovorax						ASV211	Proteobacteria	Gammaproteobacteria	Xanthomonadales	Rhodanobacteraceae	Rhodanobacter
													ASV211	Proteobacteria	Gammaproteobacteria	Xanthomonadales	Rhodanobacteraceae	Rhodanobacter						ASV212	Proteobacteria	Gammaproteobacteria	Alteromonadales	Alteromonadaceae	Rheinheimera
													ASV212	Proteobacteria	Gammaproteobacteria	Alteromonadales	Alteromonadaceae	Rheinheimera						ASV213	Actinobacteriota	Actinobacteria	Corynebacteriales	Mycobacteriaceae	Mycobacterium
													ASV213	Actinobacteriota	Actinobacteria	Corynebacteriales	Mycobacteriaceae	Mycobacterium						ASV214	Verrucomicrobiota	Lentisphaeria	SS1-B-02-17	SS1-B-02-17	SS1-B-02-17
													ASV214	Verrucomicrobiota	Lentisphaeria	SS1-B-02-17	SS1-B-02-17	SS1-B-02-17						ASV215	Verrucomicrobiota	Verrucomicrobiae	Verrucomicrobiales	Rubritaleaceae	Luteolibacter
													ASV215	Verrucomicrobiota	Verrucomicrobiae	Verrucomicrobiales	Rubritaleaceae	Luteolibacter						ASV216	Verrucomicrobiota	Lentisphaeria	SS1-B-02-17	SS1-B-02-17	SS1-B-02-17
													ASV216	Verrucomicrobiota	Lentisphaeria	SS1-B-02-17	SS1-B-02-17	SS1-B-02-17						ASV217	Abditibacteriota	Abditibacteria	Abditibacteriales	Abditibacteriaceae	Abditibacterium
													ASV217	Abditibacteriota	Abditibacteria	Abditibacteriales	Abditibacteriaceae	Abditibacterium						ASV218	Proteobacteria	Alphaproteobacteria	Rhizobiales	Rhizobiaceae	Ochrobactrum
													ASV218	Proteobacteria	Alphaproteobacteria	Rhizobiales	Rhizobiaceae	Ochrobactrum						ASV219	Proteobacteria	Gammaproteobacteria	Burkholderiales	Alcaligenaceae	Achromobacter
													ASV219	Proteobacteria	Gammaproteobacteria	Burkholderiales	Alcaligenaceae	Achromobacter						ASV220	Proteobacteria	Alphaproteobacteria	Rhizobiales	Kaistiaceae	Kaistia
													ASV220	Proteobacteria	Alphaproteobacteria	Rhizobiales	Kaistiaceae	Kaistia						ASV221	Proteobacteria	Gammaproteobacteria	Cellvibrionales	Cellvibrionaceae	Cellvibrio
													ASV221	Proteobacteria	Gammaproteobacteria	Cellvibrionales	Cellvibrionaceae	Cellvibrio						ASV222	Proteobacteria	Gammaproteobacteria	Salinisphaerales	Solimonadaceae	Solimonas
													ASV222	Proteobacteria	Gammaproteobacteria	Salinisphaerales	Solimonadaceae	Solimonas						ASV223	Bacteroidota	Bacteroidia	Chitinophagales	Chitinophagaceae	Taibaiella
													ASV223	Bacteroidota	Bacteroidia	Chitinophagales	Chitinophagaceae	Taibaiella						ASV224	Proteobacteria	Gammaproteobacteria	Burkholderiales	Methylophilaceae
													ASV224	Proteobacteria	Gammaproteobacteria	Burkholderiales	Methylophilaceae							ASV225	Bdellovibrionota	Bdellovibrionia	Bdellovibrionales	Bdellovibrionaceae	Bdellovibrio
													ASV225	Bdellovibrionota	Bdellovibrionia	Bdellovibrionales	Bdellovibrionaceae	Bdellovibrio						ASV226	Spirochaetota	Spirochaetia	Spirochaetales	Spirochaetaceae	Spirochaeta_2
													ASV226	Spirochaetota	Spirochaetia	Spirochaetales	Spirochaetaceae	Spirochaeta_2						ASV227	Verrucomicrobiota	Verrucomicrobiae	Opitutales	Opitutaceae	Opitutus
													ASV227	Verrucomicrobiota	Verrucomicrobiae	Opitutales	Opitutaceae	Opitutus						ASV228	Acidobacteriota	Acidobacteriae	Acidobacteriales	Acidobacteriaceae_(Subgroup_1)	Terriglobus
													ASV228	Acidobacteriota	Acidobacteriae	Acidobacteriales	Acidobacteriaceae_(Subgroup_1)	Terriglobus						ASV229	Abditibacteriota	Abditibacteria	Abditibacteriales	Abditibacteriaceae	Abditibacterium
													ASV229	Abditibacteriota	Abditibacteria	Abditibacteriales	Abditibacteriaceae	Abditibacterium						ASV230	Proteobacteria	Alphaproteobacteria	Dongiales	Dongiaceae	Dongia
													ASV230	Proteobacteria	Alphaproteobacteria	Dongiales	Dongiaceae	Dongia						ASV231	Verrucomicrobiota	Lentisphaeria	SS1-B-02-17	SS1-B-02-17	SS1-B-02-17
													ASV231	Verrucomicrobiota	Lentisphaeria	SS1-B-02-17	SS1-B-02-17	SS1-B-02-17						ASV232	Proteobacteria	Gammaproteobacteria	Cellvibrionales	Cellvibrionaceae	Cellvibrio
													ASV232	Proteobacteria	Gammaproteobacteria	Cellvibrionales	Cellvibrionaceae	Cellvibrio						ASV233	Planctomycetota	Planctomycetes	Planctomycetales	Rubinisphaeraceae	SH-PL14
													ASV233	Planctomycetota	Planctomycetes	Planctomycetales	Rubinisphaeraceae	SH-PL14						ASV234	Verrucomicrobiota	Lentisphaeria	SS1-B-02-17	SS1-B-02-17	SS1-B-02-17
													ASV234	Verrucomicrobiota	Lentisphaeria	SS1-B-02-17	SS1-B-02-17	SS1-B-02-17						ASV235	Spirochaetota	Spirochaetia	Spirochaetales	Spirochaetaceae	Spirochaeta_2
													ASV235	Spirochaetota	Spirochaetia	Spirochaetales	Spirochaetaceae	Spirochaeta_2						ASV236	Proteobacteria	Gammaproteobacteria	Xanthomonadales	Xanthomonadaceae	Thermomonas
													ASV236	Proteobacteria	Gammaproteobacteria	Xanthomonadales	Xanthomonadaceae	Thermomonas						ASV237	Proteobacteria	Alphaproteobacteria	Rhizobiales	Kaistiaceae	Kaistia
													ASV237	Proteobacteria	Alphaproteobacteria	Rhizobiales	Kaistiaceae	Kaistia						ASV238	Proteobacteria	Gammaproteobacteria	Steroidobacterales	Steroidobacteraceae	Steroidobacter
													ASV238	Proteobacteria	Gammaproteobacteria	Steroidobacterales	Steroidobacteraceae	Steroidobacter						ASV239	Bacteroidota	Bacteroidia	Sphingobacteriales	Sphingobacteriaceae	Mucilaginibacter
													ASV239	Bacteroidota	Bacteroidia	Sphingobacteriales	Sphingobacteriaceae	Mucilaginibacter						ASV240	Proteobacteria	Gammaproteobacteria	Pseudomonadales	Pseudomonadaceae	Pseudomonas
													ASV240	Proteobacteria	Gammaproteobacteria	Pseudomonadales	Pseudomonadaceae	Pseudomonas						ASV241	Proteobacteria	Alphaproteobacteria	Sphingomonadales	Sphingomonadaceae
													ASV241	Proteobacteria	Alphaproteobacteria	Sphingomonadales	Sphingomonadaceae							ASV242	Proteobacteria	Alphaproteobacteria	Rhizobiales	Kaistiaceae	Kaistia
													ASV242	Proteobacteria	Alphaproteobacteria	Rhizobiales	Kaistiaceae	Kaistia						ASV243	Actinobacteriota	Actinobacteria	Propionibacteriales	Nocardioidaceae	Nocardioides
													ASV243	Actinobacteriota	Actinobacteria	Propionibacteriales	Nocardioidaceae	Nocardioides						ASV244	Firmicutes	Bacilli	Paenibacillales	Paenibacillaceae	Paenibacillus
													ASV244	Firmicutes	Bacilli	Paenibacillales	Paenibacillaceae	Paenibacillus						ASV245	Verrucomicrobiota	Verrucomicrobiae	Chthoniobacterales	Xiphinematobacteraceae	Candidatus_Xiphinematobacter
													ASV245	Verrucomicrobiota	Verrucomicrobiae	Chthoniobacterales	Xiphinematobacteraceae	Candidatus_Xiphinematobacter						ASV246	Bacteroidota	Bacteroidia	Sphingobacteriales	Sphingobacteriaceae	Mucilaginibacter
													ASV246	Bacteroidota	Bacteroidia	Sphingobacteriales	Sphingobacteriaceae	Mucilaginibacter						ASV247	Bacteroidota	Bacteroidia	Cytophagales	Microscillaceae	uncultured
													ASV247	Bacteroidota	Bacteroidia	Cytophagales	Microscillaceae	uncultured						ASV248	Proteobacteria	Alphaproteobacteria	Caulobacterales	Caulobacteraceae	Asticcacaulis
													ASV248	Proteobacteria	Alphaproteobacteria	Caulobacterales	Caulobacteraceae	Asticcacaulis						ASV249	Planctomycetota	Planctomycetes	Planctomycetales	Schlesneriaceae	Planctopirus
													ASV249	Planctomycetota	Planctomycetes	Planctomycetales	Schlesneriaceae	Planctopirus						ASV250	Bacteroidota	Bacteroidia	Chitinophagales	Chitinophagaceae	Chitinophaga
													ASV250	Bacteroidota	Bacteroidia	Chitinophagales	Chitinophagaceae	Chitinophaga						ASV251	Proteobacteria	Alphaproteobacteria	Rhizobiales	Rhizobiales_Incertae_Sedis	Bauldia
													ASV251	Proteobacteria	Alphaproteobacteria	Rhizobiales	Rhizobiales_Incertae_Sedis	Bauldia						ASV252	Verrucomicrobiota	Verrucomicrobiae	Verrucomicrobiales	Verrucomicrobiaceae	Prosthecobacter
													ASV252	Verrucomicrobiota	Verrucomicrobiae	Verrucomicrobiales	Verrucomicrobiaceae	Prosthecobacter						ASV253	Verrucomicrobiota	Verrucomicrobiae	Pedosphaerales	Pedosphaeraceae	uncultured
													ASV253	Verrucomicrobiota	Verrucomicrobiae	Pedosphaerales	Pedosphaeraceae	uncultured						ASV254	Bacteroidota	Bacteroidia	Chitinophagales	Chitinophagaceae	uncultured
													ASV254	Bacteroidota	Bacteroidia	Chitinophagales	Chitinophagaceae	uncultured						ASV255	Proteobacteria	Alphaproteobacteria	Rhodospirillales	uncultured	uncultured
													ASV255	Proteobacteria	Alphaproteobacteria	Rhodospirillales	uncultured	uncultured						ASV256	Actinobacteriota	Actinobacteria	Micrococcales	Micrococcaceae
													ASV256	Actinobacteriota	Actinobacteria	Micrococcales	Micrococcaceae							ASV257	Bacteroidota	Bacteroidia	Flavobacteriales	Flavobacteriaceae	Flavobacterium
													ASV257	Bacteroidota	Bacteroidia	Flavobacteriales	Flavobacteriaceae	Flavobacterium						ASV258	Proteobacteria	Gammaproteobacteria	Enterobacterales	Enterobacteriaceae	Enterobacter
													ASV258	Proteobacteria	Gammaproteobacteria	Enterobacterales	Enterobacteriaceae	Enterobacter						ASV259	Proteobacteria	Alphaproteobacteria	Paracaedibacterales	Paracaedibacteraceae	uncultured
													ASV259	Proteobacteria	Alphaproteobacteria	Paracaedibacterales	Paracaedibacteraceae	uncultured						ASV260	Bacteroidota	Bacteroidia	Cytophagales	Spirosomaceae	Emticicia
													ASV260	Bacteroidota	Bacteroidia	Cytophagales	Spirosomaceae	Emticicia						ASV261	Proteobacteria	Gammaproteobacteria	Pseudomonadales	Moraxellaceae	Psychrobacter
													ASV261	Proteobacteria	Gammaproteobacteria	Pseudomonadales	Moraxellaceae	Psychrobacter						ASV262	Bacteroidota	Bacteroidia	Chitinophagales	37-13	37-13
													ASV262	Bacteroidota	Bacteroidia	Chitinophagales	37-13	37-13						ASV263	Proteobacteria	Gammaproteobacteria	Diplorickettsiales	Diplorickettsiaceae
													ASV263	Proteobacteria	Gammaproteobacteria	Diplorickettsiales	Diplorickettsiaceae							ASV264	Abditibacteriota	Abditibacteria	Abditibacteriales	Abditibacteriaceae	Abditibacterium
													ASV264	Abditibacteriota	Abditibacteria	Abditibacteriales	Abditibacteriaceae	Abditibacterium						ASV265	Proteobacteria	Alphaproteobacteria	Rhizobiales	Xanthobacteraceae	Pseudolabrys
													ASV265	Proteobacteria	Alphaproteobacteria	Rhizobiales	Xanthobacteraceae	Pseudolabrys						ASV266	Proteobacteria	Alphaproteobacteria	Sphingomonadales	Sphingomonadaceae	Sphingobium
													ASV266	Proteobacteria	Alphaproteobacteria	Sphingomonadales	Sphingomonadaceae	Sphingobium						ASV267	Abditibacteriota	Abditibacteria	Abditibacteriales	Abditibacteriaceae	Abditibacterium
													ASV267	Abditibacteriota	Abditibacteria	Abditibacteriales	Abditibacteriaceae	Abditibacterium						ASV268	Proteobacteria	Alphaproteobacteria	Rhizobiales	Rhizobiales_Incertae_Sedis	Bauldia
													ASV268	Proteobacteria	Alphaproteobacteria	Rhizobiales	Rhizobiales_Incertae_Sedis	Bauldia						ASV269	Actinobacteriota	Actinobacteria	Micrococcales	Microbacteriaceae	Leifsonia
													ASV269	Actinobacteriota	Actinobacteria	Micrococcales	Microbacteriaceae	Leifsonia						ASV270	Abditibacteriota	Abditibacteria	Abditibacteriales	Abditibacteriaceae	Abditibacterium
													ASV270	Abditibacteriota	Abditibacteria	Abditibacteriales	Abditibacteriaceae	Abditibacterium						ASV271	Proteobacteria	Gammaproteobacteria
													ASV271	Proteobacteria	Gammaproteobacteria									ASV272	Proteobacteria	Alphaproteobacteria	Micropepsales	Micropepsaceae	uncultured
													ASV272	Proteobacteria	Alphaproteobacteria	Micropepsales	Micropepsaceae	uncultured						ASV273	Proteobacteria	Gammaproteobacteria	Enterobacterales	Enterobacteriaceae	Enterobacter
													ASV273	Proteobacteria	Gammaproteobacteria	Enterobacterales	Enterobacteriaceae	Enterobacter						ASV274	Proteobacteria	Gammaproteobacteria	Burkholderiales	Alcaligenaceae
													ASV274	Proteobacteria	Gammaproteobacteria	Burkholderiales	Alcaligenaceae							ASV275	Bacteroidota	Bacteroidia	Flavobacteriales	Crocinitomicaceae	Fluviicola
													ASV275	Bacteroidota	Bacteroidia	Flavobacteriales	Crocinitomicaceae	Fluviicola						ASV276	Bdellovibrionota	Bdellovibrionia	Bdellovibrionales	Bdellovibrionaceae	Bdellovibrio
													ASV276	Bdellovibrionota	Bdellovibrionia	Bdellovibrionales	Bdellovibrionaceae	Bdellovibrio						ASV277	Verrucomicrobiota	Verrucomicrobiae	Pedosphaerales	Pedosphaeraceae	uncultured
													ASV277	Verrucomicrobiota	Verrucomicrobiae	Pedosphaerales	Pedosphaeraceae	uncultured						ASV278	Bacteroidota	Bacteroidia	Flavobacteriales	Weeksellaceae	Chryseobacterium
													ASV278	Bacteroidota	Bacteroidia	Flavobacteriales	Weeksellaceae	Chryseobacterium						ASV279	Proteobacteria	Gammaproteobacteria	Burkholderiales	Burkholderiaceae	Burkholderia-Caballeronia-Paraburkholderia
													ASV279	Proteobacteria	Gammaproteobacteria	Burkholderiales	Burkholderiaceae	Burkholderia-Caballeronia-Paraburkholderia						ASV280	Bacteroidota	Bacteroidia	Chitinophagales	Chitinophagaceae	Puia
													ASV280	Bacteroidota	Bacteroidia	Chitinophagales	Chitinophagaceae	Puia						ASV281	Proteobacteria	Gammaproteobacteria	Xanthomonadales	Rhodanobacteraceae	Rhodanobacter
													ASV281	Proteobacteria	Gammaproteobacteria	Xanthomonadales	Rhodanobacteraceae	Rhodanobacter						ASV282	Chloroflexi	Anaerolineae	Caldilineales	Caldilineaceae	uncultured
													ASV282	Chloroflexi	Anaerolineae	Caldilineales	Caldilineaceae	uncultured						ASV283	Planctomycetota	Planctomycetes	Gemmatales	Gemmataceae	Gemmata
													ASV283	Planctomycetota	Planctomycetes	Gemmatales	Gemmataceae	Gemmata						ASV284	Planctomycetota	Planctomycetes	Gemmatales	Gemmataceae	uncultured
													ASV284	Planctomycetota	Planctomycetes	Gemmatales	Gemmataceae	uncultured						ASV285	Proteobacteria	Alphaproteobacteria	Rhizobiales	Rhizobiaceae	Mesorhizobium
													ASV285	Proteobacteria	Alphaproteobacteria	Rhizobiales	Rhizobiaceae	Mesorhizobium						ASV286	Actinobacteriota	Actinobacteria	Propionibacteriales	Nocardioidaceae	Aeromicrobium
													ASV286	Actinobacteriota	Actinobacteria	Propionibacteriales	Nocardioidaceae	Aeromicrobium						ASV287	Bacteroidota	Bacteroidia	Cytophagales	Spirosomaceae	uncultured
													ASV287	Bacteroidota	Bacteroidia	Cytophagales	Spirosomaceae	uncultured						ASV288	Proteobacteria	Gammaproteobacteria	Cellvibrionales	Cellvibrionaceae	Cellvibrio
													ASV288	Proteobacteria	Gammaproteobacteria	Cellvibrionales	Cellvibrionaceae	Cellvibrio						ASV289	Bacteroidota	Bacteroidia	Sphingobacteriales	env.OPS_17	env.OPS_17
													ASV289	Bacteroidota	Bacteroidia	Sphingobacteriales	env.OPS_17	env.OPS_17						ASV290	Bacteroidota	Bacteroidia	Chitinophagales	Chitinophagaceae	Edaphobaculum
													ASV290	Bacteroidota	Bacteroidia	Chitinophagales	Chitinophagaceae	Edaphobaculum						ASV291	Planctomycetota	Planctomycetes	Pirellulales	Pirellulaceae	Pir4_lineage
													ASV291	Planctomycetota	Planctomycetes	Pirellulales	Pirellulaceae	Pir4_lineage						ASV292	Proteobacteria	Gammaproteobacteria	Legionellales	Legionellaceae	Legionella
													ASV292	Proteobacteria	Gammaproteobacteria	Legionellales	Legionellaceae	Legionella						ASV293	Chloroflexi	Anaerolineae	Caldilineales	Caldilineaceae	uncultured
													ASV293	Chloroflexi	Anaerolineae	Caldilineales	Caldilineaceae	uncultured						ASV294	Proteobacteria	Gammaproteobacteria	Burkholderiales	Comamonadaceae
													ASV294	Proteobacteria	Gammaproteobacteria	Burkholderiales	Comamonadaceae							ASV295	Bacteroidota	Bacteroidia	Cytophagales	Cytophagaceae	Cytophaga
													ASV295	Bacteroidota	Bacteroidia	Cytophagales	Cytophagaceae	Cytophaga						ASV296	Proteobacteria	Gammaproteobacteria	Burkholderiales	Comamonadaceae	Pseudorhodoferax
													ASV296	Proteobacteria	Gammaproteobacteria	Burkholderiales	Comamonadaceae	Pseudorhodoferax						ASV297	Proteobacteria	Alphaproteobacteria	Rhizobiales	Rhizobiaceae	Allorhizobium-Neorhizobium-Pararhizobium-Rhizobium
													ASV297	Proteobacteria	Alphaproteobacteria	Rhizobiales	Rhizobiaceae	Allorhizobium-Neorhizobium-Pararhizobium-Rhizobium						ASV298	Dependentiae	Babeliae	Babeliales	UBA12409	UBA12409
													ASV298	Dependentiae	Babeliae	Babeliales	UBA12409	UBA12409						ASV299	Proteobacteria	Alphaproteobacteria	Rhizobiales	Xanthobacteraceae	Afipia
													ASV299	Proteobacteria	Alphaproteobacteria	Rhizobiales	Xanthobacteraceae	Afipia						ASV300	Proteobacteria	Alphaproteobacteria	Rhizobiales	Rhizobiaceae	Shinella
													ASV300	Proteobacteria	Alphaproteobacteria	Rhizobiales	Rhizobiaceae	Shinella						ASV301	Proteobacteria	Gammaproteobacteria	Diplorickettsiales	Diplorickettsiaceae	uncultured
													ASV301	Proteobacteria	Gammaproteobacteria	Diplorickettsiales	Diplorickettsiaceae	uncultured						ASV302	Bdellovibrionota	Bdellovibrionia	Bacteriovoracales	Bacteriovoracaceae	Peredibacter
													ASV302	Bdellovibrionota	Bdellovibrionia	Bacteriovoracales	Bacteriovoracaceae	Peredibacter						ASV303	Proteobacteria	Alphaproteobacteria	Rhizobiales	Rhizobiaceae
													ASV303	Proteobacteria	Alphaproteobacteria	Rhizobiales	Rhizobiaceae							ASV304	Proteobacteria	Alphaproteobacteria	Rhizobiales	Xanthobacteraceae
													ASV304	Proteobacteria	Alphaproteobacteria	Rhizobiales	Xanthobacteraceae							ASV305	Proteobacteria	Gammaproteobacteria	Xanthomonadales	Rhodanobacteraceae	Dyella
													ASV305	Proteobacteria	Gammaproteobacteria	Xanthomonadales	Rhodanobacteraceae	Dyella						ASV306	Verrucomicrobiota	Verrucomicrobiae	Chthoniobacterales	Terrimicrobiaceae	Terrimicrobium
													ASV306	Verrucomicrobiota	Verrucomicrobiae	Chthoniobacterales	Terrimicrobiaceae	Terrimicrobium						ASV307	Bdellovibrionota	Bdellovibrionia	Bacteriovoracales	Bacteriovoracaceae	Peredibacter
													ASV307	Bdellovibrionota	Bdellovibrionia	Bacteriovoracales	Bacteriovoracaceae	Peredibacter						ASV308	Bacteroidota	Bacteroidia	Chitinophagales	Chitinophagaceae	Terrimonas
													ASV308	Bacteroidota	Bacteroidia	Chitinophagales	Chitinophagaceae	Terrimonas						ASV309	Firmicutes	Bacilli	Bacillales	Bacillaceae	Bacillus
													ASV309	Firmicutes	Bacilli	Bacillales	Bacillaceae	Bacillus						ASV310	Verrucomicrobiota	Verrucomicrobiae	Pedosphaerales	Pedosphaeraceae	RS25G
													ASV310	Verrucomicrobiota	Verrucomicrobiae	Pedosphaerales	Pedosphaeraceae	RS25G						ASV311	Proteobacteria	Gammaproteobacteria	Pseudomonadales	Moraxellaceae	Cavicella
													ASV311	Proteobacteria	Gammaproteobacteria	Pseudomonadales	Moraxellaceae	Cavicella						ASV312	Proteobacteria	Gammaproteobacteria	Pseudomonadales	Pseudomonadaceae	Pseudomonas
													ASV312	Proteobacteria	Gammaproteobacteria	Pseudomonadales	Pseudomonadaceae	Pseudomonas						ASV313	Actinobacteriota	Actinobacteria	Corynebacteriales	Nocardiaceae	Rhodococcus
													ASV313	Actinobacteriota	Actinobacteria	Corynebacteriales	Nocardiaceae	Rhodococcus						ASV314	Firmicutes	Bacilli	Paenibacillales	Paenibacillaceae	Cohnella
													ASV314	Firmicutes	Bacilli	Paenibacillales	Paenibacillaceae	Cohnella						ASV315	Abditibacteriota	Abditibacteria	Abditibacteriales	Abditibacteriaceae	Abditibacterium
													ASV315	Abditibacteriota	Abditibacteria	Abditibacteriales	Abditibacteriaceae	Abditibacterium						ASV316	Proteobacteria	Alphaproteobacteria	Rhizobiales	Rhizobiaceae	Allorhizobium-Neorhizobium-Pararhizobium-Rhizobium
													ASV316	Proteobacteria	Alphaproteobacteria	Rhizobiales	Rhizobiaceae	Allorhizobium-Neorhizobium-Pararhizobium-Rhizobium						ASV317	Proteobacteria	Alphaproteobacteria	Acetobacterales	Acetobacteraceae	uncultured
													ASV317	Proteobacteria	Alphaproteobacteria	Acetobacterales	Acetobacteraceae	uncultured						ASV318	Proteobacteria	Alphaproteobacteria	Dongiales	Dongiaceae	Dongia
													ASV318	Proteobacteria	Alphaproteobacteria	Dongiales	Dongiaceae	Dongia						ASV319	Proteobacteria	Gammaproteobacteria	R7C24	R7C24	R7C24
													ASV319	Proteobacteria	Gammaproteobacteria	R7C24	R7C24	R7C24						ASV320	Proteobacteria	Alphaproteobacteria	Caulobacterales	Caulobacteraceae	Brevundimonas
													ASV320	Proteobacteria	Alphaproteobacteria	Caulobacterales	Caulobacteraceae	Brevundimonas						ASV321	Bacteroidota	Bacteroidia	Cytophagales	Spirosomaceae	Taeseokella
													ASV321	Bacteroidota	Bacteroidia	Cytophagales	Spirosomaceae	Taeseokella						ASV322	Bdellovibrionota	Bdellovibrionia	Bacteriovoracales	Bacteriovoracaceae	Peredibacter
													ASV322	Bdellovibrionota	Bdellovibrionia	Bacteriovoracales	Bacteriovoracaceae	Peredibacter						ASV323	Proteobacteria	Alphaproteobacteria	Rhizobiales	Rhizobiaceae	Mesorhizobium
													ASV323	Proteobacteria	Alphaproteobacteria	Rhizobiales	Rhizobiaceae	Mesorhizobium						ASV324	Proteobacteria	Alphaproteobacteria	Micropepsales	Micropepsaceae	uncultured
													ASV324	Proteobacteria	Alphaproteobacteria	Micropepsales	Micropepsaceae	uncultured						ASV325	Proteobacteria	Gammaproteobacteria	Salinisphaerales	Solimonadaceae	Solimonas
													ASV325	Proteobacteria	Gammaproteobacteria	Salinisphaerales	Solimonadaceae	Solimonas						ASV326	Firmicutes	Bacilli	Paenibacillales	Paenibacillaceae	Paenibacillus
													ASV326	Firmicutes	Bacilli	Paenibacillales	Paenibacillaceae	Paenibacillus						ASV327	Proteobacteria	Alphaproteobacteria	Acetobacterales	Acetobacteraceae
													ASV327	Proteobacteria	Alphaproteobacteria	Acetobacterales	Acetobacteraceae							ASV328	Verrucomicrobiota	Verrucomicrobiae	Opitutales	Opitutaceae
													ASV328	Verrucomicrobiota	Verrucomicrobiae	Opitutales	Opitutaceae							ASV329	Acidobacteriota	Acidobacteriae	Acidobacteriales	Acidobacteriaceae_(Subgroup_1)	Terriglobus
													ASV329	Acidobacteriota	Acidobacteriae	Acidobacteriales	Acidobacteriaceae_(Subgroup_1)	Terriglobus						ASV330	Bacteroidota	Bacteroidia	Chitinophagales	Chitinophagaceae	Parafilimonas
													ASV330	Bacteroidota	Bacteroidia	Chitinophagales	Chitinophagaceae	Parafilimonas						ASV331	Planctomycetota	Planctomycetes	Planctomycetales	Schlesneriaceae	Planctopirus
													ASV331	Planctomycetota	Planctomycetes	Planctomycetales	Schlesneriaceae	Planctopirus						ASV332	Bacteroidota	Bacteroidia	Chitinophagales	Chitinophagaceae	Chitinophaga
													ASV332	Bacteroidota	Bacteroidia	Chitinophagales	Chitinophagaceae	Chitinophaga						ASV333	Planctomycetota	Planctomycetes	Planctomycetales	Rubinisphaeraceae	Planctomicrobium
													ASV333	Planctomycetota	Planctomycetes	Planctomycetales	Rubinisphaeraceae	Planctomicrobium						ASV334	Proteobacteria	Alphaproteobacteria	Sphingomonadales	Sphingomonadaceae	Sphingomonas
													ASV334	Proteobacteria	Alphaproteobacteria	Sphingomonadales	Sphingomonadaceae	Sphingomonas						ASV335	Proteobacteria	Alphaproteobacteria	Rhizobiales	Rhizobiaceae	Allorhizobium-Neorhizobium-Pararhizobium-Rhizobium
													ASV335	Proteobacteria	Alphaproteobacteria	Rhizobiales	Rhizobiaceae	Allorhizobium-Neorhizobium-Pararhizobium-Rhizobium						ASV336	Proteobacteria	Alphaproteobacteria	Rickettsiales	SM2D12	SM2D12
													ASV336	Proteobacteria	Alphaproteobacteria	Rickettsiales	SM2D12	SM2D12						ASV337	Proteobacteria	Alphaproteobacteria	Reyranellales	Reyranellaceae	Reyranella
													ASV337	Proteobacteria	Alphaproteobacteria	Reyranellales	Reyranellaceae	Reyranella						ASV338	Planctomycetota	Planctomycetes	Planctomycetales	Rubinisphaeraceae
													ASV338	Planctomycetota	Planctomycetes	Planctomycetales	Rubinisphaeraceae							ASV339	Planctomycetota	Planctomycetes	Planctomycetales	uncultured	uncultured
													ASV339	Planctomycetota	Planctomycetes	Planctomycetales	uncultured	uncultured						ASV340	Proteobacteria	Gammaproteobacteria	Legionellales	Legionellaceae	Legionella
													ASV340	Proteobacteria	Gammaproteobacteria	Legionellales	Legionellaceae	Legionella						ASV341	Proteobacteria	Alphaproteobacteria	Rhizobiales	Hyphomicrobiaceae	Hyphomicrobium
													ASV341	Proteobacteria	Alphaproteobacteria	Rhizobiales	Hyphomicrobiaceae	Hyphomicrobium						ASV342	Bacteroidota	Bacteroidia	Sphingobacteriales	Sphingobacteriaceae	Mucilaginibacter
													ASV342	Bacteroidota	Bacteroidia	Sphingobacteriales	Sphingobacteriaceae	Mucilaginibacter						ASV343	Proteobacteria	Alphaproteobacteria	Reyranellales	Reyranellaceae	Reyranella
													ASV343	Proteobacteria	Alphaproteobacteria	Reyranellales	Reyranellaceae	Reyranella						ASV344	Proteobacteria	Gammaproteobacteria	Alteromonadales	Alteromonadaceae	Rheinheimera
													ASV344	Proteobacteria	Gammaproteobacteria	Alteromonadales	Alteromonadaceae	Rheinheimera						ASV345	Bacteroidota	Bacteroidia	Cytophagales	Spirosomaceae	Dyadobacter
													ASV345	Bacteroidota	Bacteroidia	Cytophagales	Spirosomaceae	Dyadobacter						ASV346	Bacteroidota	Bacteroidia	Flavobacteriales	Flavobacteriaceae	Flavobacterium
													ASV346	Bacteroidota	Bacteroidia	Flavobacteriales	Flavobacteriaceae	Flavobacterium						ASV347	Dependentiae	Babeliae	Babeliales
													ASV347	Dependentiae	Babeliae	Babeliales								ASV348	Planctomycetota	Planctomycetes	Planctomycetales	Schlesneriaceae	Planctopirus
													ASV348	Planctomycetota	Planctomycetes	Planctomycetales	Schlesneriaceae	Planctopirus						ASV349	Planctomycetota	Planctomycetes	Planctomycetales	Schlesneriaceae	Schlesneria
													ASV349	Planctomycetota	Planctomycetes	Planctomycetales	Schlesneriaceae	Schlesneria						ASV350	Proteobacteria	Alphaproteobacteria	Rhizobiales	Beijerinckiaceae
													ASV350	Proteobacteria	Alphaproteobacteria	Rhizobiales	Beijerinckiaceae							ASV351	Proteobacteria	Alphaproteobacteria	Rhizobiales	Devosiaceae
													ASV351	Proteobacteria	Alphaproteobacteria	Rhizobiales	Devosiaceae							ASV352	Proteobacteria	Gammaproteobacteria	Pseudomonadales	Pseudomonadaceae	Pseudomonas
													ASV352	Proteobacteria	Gammaproteobacteria	Pseudomonadales	Pseudomonadaceae	Pseudomonas						ASV353	Patescibacteria	Parcubacteria	Parcubacteria	Parcubacteria	Parcubacteria
													ASV353	Patescibacteria	Parcubacteria	Parcubacteria	Parcubacteria	Parcubacteria						ASV354	Proteobacteria	Alphaproteobacteria	Micavibrionales	uncultured	uncultured
													ASV354	Proteobacteria	Alphaproteobacteria	Micavibrionales	uncultured	uncultured						ASV355	Proteobacteria	Alphaproteobacteria	Rhizobiales	Devosiaceae
													ASV355	Proteobacteria	Alphaproteobacteria	Rhizobiales	Devosiaceae							ASV356	Proteobacteria	Alphaproteobacteria	Rhizobiales	Xanthobacteraceae
													ASV356	Proteobacteria	Alphaproteobacteria	Rhizobiales	Xanthobacteraceae							ASV357	Proteobacteria	Gammaproteobacteria	Enterobacterales	Enterobacteriaceae	Enterobacter
													ASV357	Proteobacteria	Gammaproteobacteria	Enterobacterales	Enterobacteriaceae	Enterobacter						ASV358	Proteobacteria	Alphaproteobacteria	Rhizobiales	Rhizobiaceae	Allorhizobium-Neorhizobium-Pararhizobium-Rhizobium
													ASV358	Proteobacteria	Alphaproteobacteria	Rhizobiales	Rhizobiaceae	Allorhizobium-Neorhizobium-Pararhizobium-Rhizobium						ASV359	Proteobacteria	Alphaproteobacteria	Rhizobiales	Xanthobacteraceae	Pseudolabrys
													ASV359	Proteobacteria	Alphaproteobacteria	Rhizobiales	Xanthobacteraceae	Pseudolabrys						ASV360	Proteobacteria	Alphaproteobacteria	Rhizobiales	Rhizobiaceae	Allorhizobium-Neorhizobium-Pararhizobium-Rhizobium
													ASV360	Proteobacteria	Alphaproteobacteria	Rhizobiales	Rhizobiaceae	Allorhizobium-Neorhizobium-Pararhizobium-Rhizobium						ASV361	Proteobacteria	Gammaproteobacteria	Enterobacterales	Enterobacteriaceae	Enterobacter
													ASV361	Proteobacteria	Gammaproteobacteria	Enterobacterales	Enterobacteriaceae	Enterobacter						ASV362	Proteobacteria	Alphaproteobacteria	Reyranellales	Reyranellaceae	Reyranella
													ASV362	Proteobacteria	Alphaproteobacteria	Reyranellales	Reyranellaceae	Reyranella						ASV363	Proteobacteria	Alphaproteobacteria	Acetobacterales	Acetobacteraceae	Rhodovastum
													ASV363	Proteobacteria	Alphaproteobacteria	Acetobacterales	Acetobacteraceae	Rhodovastum						ASV364	Abditibacteriota	Abditibacteria	Abditibacteriales	Abditibacteriaceae	Abditibacterium
													ASV364	Abditibacteriota	Abditibacteria	Abditibacteriales	Abditibacteriaceae	Abditibacterium						ASV365	Firmicutes	Bacilli	Paenibacillales	Paenibacillaceae	Paenibacillus
													ASV365	Firmicutes	Bacilli	Paenibacillales	Paenibacillaceae	Paenibacillus						ASV366	Bacteroidota	Bacteroidia	Flavobacteriales	Flavobacteriaceae	Flavobacterium
													ASV366	Bacteroidota	Bacteroidia	Flavobacteriales	Flavobacteriaceae	Flavobacterium						ASV367	Bdellovibrionota	Bdellovibrionia	Bacteriovoracales	Bacteriovoracaceae	Peredibacter
													ASV367	Bdellovibrionota	Bdellovibrionia	Bacteriovoracales	Bacteriovoracaceae	Peredibacter						ASV368	Bacteroidota	Bacteroidia	Chitinophagales	Chitinophagaceae	Taibaiella
													ASV368	Bacteroidota	Bacteroidia	Chitinophagales	Chitinophagaceae	Taibaiella						ASV369	Proteobacteria	Alphaproteobacteria	Azospirillales	Azospirillaceae	Azospirillum
													ASV369	Proteobacteria	Alphaproteobacteria	Azospirillales	Azospirillaceae	Azospirillum						ASV370	Bacteroidota	Bacteroidia	Chitinophagales	Chitinophagaceae
													ASV370	Bacteroidota	Bacteroidia	Chitinophagales	Chitinophagaceae							ASV371	Proteobacteria	Alphaproteobacteria	Rhizobiales	Xanthobacteraceae	Afipia
													ASV371	Proteobacteria	Alphaproteobacteria	Rhizobiales	Xanthobacteraceae	Afipia						ASV372	Planctomycetota	Planctomycetes	Planctomycetales	Schlesneriaceae	Planctopirus
													ASV372	Planctomycetota	Planctomycetes	Planctomycetales	Schlesneriaceae	Planctopirus						ASV373	Proteobacteria	Gammaproteobacteria	Legionellales	Legionellaceae	Legionella
													ASV373	Proteobacteria	Gammaproteobacteria	Legionellales	Legionellaceae	Legionella						ASV374	Proteobacteria	Gammaproteobacteria	Enterobacterales	Erwiniaceae	Pantoea
													ASV374	Proteobacteria	Gammaproteobacteria	Enterobacterales	Erwiniaceae	Pantoea						ASV375	Firmicutes	Bacilli	Bacillales	Sporolactobacillaceae	Pullulanibacillus
													ASV375	Firmicutes	Bacilli	Bacillales	Sporolactobacillaceae	Pullulanibacillus						ASV376	Bacteroidota	Bacteroidia	Chitinophagales	Chitinophagaceae	Taibaiella
													ASV376	Bacteroidota	Bacteroidia	Chitinophagales	Chitinophagaceae	Taibaiella						ASV377	Bacteroidota	Bacteroidia	Sphingobacteriales	Sphingobacteriaceae	Pedobacter
													ASV377	Bacteroidota	Bacteroidia	Sphingobacteriales	Sphingobacteriaceae	Pedobacter						ASV378	Proteobacteria	Gammaproteobacteria	Legionellales	Legionellaceae	Legionella
													ASV378	Proteobacteria	Gammaproteobacteria	Legionellales	Legionellaceae	Legionella						ASV379	Proteobacteria	Gammaproteobacteria	Burkholderiales	Burkholderiaceae	Burkholderia-Caballeronia-Paraburkholderia
													ASV379	Proteobacteria	Gammaproteobacteria	Burkholderiales	Burkholderiaceae	Burkholderia-Caballeronia-Paraburkholderia						ASV380	Proteobacteria	Alphaproteobacteria	Rhizobiales	Rhizobiaceae	Allorhizobium-Neorhizobium-Pararhizobium-Rhizobium
													ASV380	Proteobacteria	Alphaproteobacteria	Rhizobiales	Rhizobiaceae	Allorhizobium-Neorhizobium-Pararhizobium-Rhizobium						ASV381	Bacteroidota	Bacteroidia	Chitinophagales	Chitinophagaceae	Taibaiella
													ASV381	Bacteroidota	Bacteroidia	Chitinophagales	Chitinophagaceae	Taibaiella						ASV382	Proteobacteria	Gammaproteobacteria	Enterobacterales	Enterobacteriaceae	Enterobacter
													ASV382	Proteobacteria	Gammaproteobacteria	Enterobacterales	Enterobacteriaceae	Enterobacter						ASV383	Actinobacteriota	Actinobacteria	Corynebacteriales	Mycobacteriaceae	Mycobacterium
													ASV383	Actinobacteriota	Actinobacteria	Corynebacteriales	Mycobacteriaceae	Mycobacterium						ASV384	Firmicutes	Bacilli	Bacillales	Bacillaceae	Bacillus
													ASV384	Firmicutes	Bacilli	Bacillales	Bacillaceae	Bacillus						ASV385	Verrucomicrobiota	Verrucomicrobiae	Opitutales	Opitutaceae	Opitutus
													ASV385	Verrucomicrobiota	Verrucomicrobiae	Opitutales	Opitutaceae	Opitutus						ASV386	Proteobacteria	Alphaproteobacteria	Sphingomonadales	Sphingomonadaceae	Sphingopyxis
													ASV386	Proteobacteria	Alphaproteobacteria	Sphingomonadales	Sphingomonadaceae	Sphingopyxis						ASV387	Bacteroidota	Bacteroidia	Sphingobacteriales	Sphingobacteriaceae	Sphingobacterium
[truncated: 22,856 more rows]

## Sheet: Tab. S5
Table S5. Statistically significant ASVs depleted in bacteria-treated plants in comparison to water-stressed plants, uniquely present or shared among the treatments													Phylum	Class	Order	Family	Genus	Species
[truncated: 21,957 more rows]
